# Supplementary material for: Study on the aggregation behavior of kaolinite particles in the presence of cationic, anionic and non-ionic surfactants
Source: PLoS One. 2018 Sep 13;13(9):e0204037. doi: 10.1371/journal.pone.0204037 (PMC6136786; doi:10.1371/journal.pone.0204037)
Supplement: S1 Table — (XLSX) [file pone.0204037.s002.xlsx]

## Sheet: Sheet1
α（°）	Intensity（cps）
10	5.82857
10.02	8.28571
10.04	10.1714
10.06	11.8286
10.08	12.1714
10.1	8.97143
10.12	4.85714
10.14	4.85714
10.16	9.31429
10.18	10.4571
10.2	11.4286
10.22	9.71429
10.24	9.6
10.26	8.28571
10.28	10.3429
10.3	10
10.32	10.3429
10.34	8.62857
10.36	7.71429
10.38	10.3429
10.4	10.9143
10.42	8.91429
10.44	10.1714
10.46	14.1143
10.48	12
10.5	10.9143
10.52	10.0571
10.54	8.05714
10.56	7.02857
10.58	10.1143
10.6	10
10.62	10.0571
10.64	12.1143
10.66	12.3429
10.68	7.31429
10.7	6.22857
10.72	7.77143
10.74	11.8857
10.76	11.9429
10.78	11.2
10.8	10.3429
10.82	10.8
10.84	11.3714
10.86	10.4571
10.88	11.8857
10.9	12.4571
10.92	12.3429
10.94	10.1714
10.96	11.0286
10.98	8.57143
11	9.48571
11.02	8
11.04	11.1429
11.06	11.0857
11.08	11.8286
11.1	10.2286
11.12	9.08571
11.14	10.9143
11.16	12.6286
11.18	12.6286
11.2	10.5714
11.22	10.8
11.24	11.1429
11.26	9.37143
11.28	10.5143
11.3	7.71429
11.32	9.2
11.34	12.1714
11.36	15.5429
11.38	13.8857
11.4	12.9143
11.42	9.71429
11.44	6.17143
11.46	7.82857
11.48	9.48571
11.5	10.1714
11.52	13.2
11.54	16.6286
11.56	15.4857
11.58	11.5429
11.6	8.62857
11.62	9.88571
11.64	9.08571
11.66	11.6
11.68	13.4286
11.7	13.6571
11.72	12.9143
11.74	11.5429
11.76	16
11.78	14.8
11.8	19.0286
11.82	19.5429
11.84	20.5143
11.86	14.5143
11.88	15.8857
11.9	19.0857
11.92	18.1714
11.94	19.7714
11.96	23.3714
11.98	23.8857
12	21.0286
12.02	19.0857
12.04	18.9143
12.06	24.5143
12.08	30.5714
12.1	30.4
12.12	26.9714
12.14	29.7143
12.16	31.6
12.18	34.4
12.2	33.7714
12.22	30.9714
12.24	39.2
12.26	52.2857
12.28	56.8571
12.3	53.9429
12.32	58.9143
12.34	66.5143
12.36	73.3714
12.38	83.8286
12.4	85.3714
12.42	87.7143
12.44	90.6286
12.46	103.829
12.48	117.943
12.5	136.171
12.52	137.371
12.54	140.057
12.56	150.057
12.58	162
12.6	152.4
12.62	144.057
12.64	139.371
12.66	123.029
12.68	99.7714
12.7	83.3143
12.72	78.2857
12.74	59.6571
12.76	47.0286
12.78	41.9429
12.8	40.9143
12.82	33.4286
12.84	27.1429
12.86	21.4286
12.88	18.8
12.9	20.5714
12.92	25.2
12.94	23.1429
12.96	20.6857
12.98	17.4857
13	16.3429
13.02	19.7143
13.04	20.2286
13.06	16.4
13.08	12.6857
13.1	11.9429
13.12	8.51429
13.14	8.22857
13.16	11.0857
13.18	13.5429
13.2	14.3429
13.22	14.2857
13.24	11.3714
13.26	6.62857
13.28	9.25714
13.3	12.7429
13.32	12.3429
13.34	6.51429
13.36	7.02857
13.38	14.1714
13.4	17.6
13.42	13.0286
13.44	6.68571
13.46	5.82857
13.48	8
13.5	9.14286
13.52	11.8857
13.54	14.4571
13.56	13.4857
13.58	8.68571
13.6	10.2286
13.62	11.8857
13.64	11.0857
13.66	6.11429
13.68	5.37143
13.7	5.31429
13.72	9.2
13.74	9.42857
13.76	8.22857
13.78	7.48571
13.8	9.82857
13.82	9.82857
13.84	8.17143
13.86	5.31429
13.88	5.88571
13.9	8.45714
13.92	10
13.94	8.51429
13.96	7.82857
13.98	8.17143
14	7.48571
14.02	6.17143
14.04	7.2
14.06	7.77143
14.08	8.05714
14.1	5.94286
14.12	9.42857
14.14	9.71429
14.16	8.57143
14.18	6.17143
14.2	5.77143
14.22	7.77143
14.24	7.54286
14.26	10.1143
14.28	8.57143
14.3	10.5714
14.32	10.6286
14.34	12.6857
14.36	10.9714
14.38	9.37143
14.4	6.11429
14.42	7.08571
14.44	6.4
14.46	6.22857
14.48	6.34286
14.5	7.77143
14.52	8.4
14.54	8.97143
14.56	8.62857
14.58	9.6
14.6	9.71429
14.62	11.4286
14.64	9.77143
14.66	11.3714
14.68	11.3143
14.7	12.1714
14.72	12.3429
14.74	10.6286
14.76	10.4
14.78	9.42857
14.8	10.0571
14.82	8.97143
14.84	7.14286
14.86	6.4
14.88	8.8
14.9	8.11429
14.92	4.74286
14.94	5.31429
14.96	9.65714
14.98	9.65714
15	5.82857
15.02	2.85714
15.04	4.17143
15.06	6.8
15.08	9.71429
15.1	9.77143
15.12	9.88571
15.14	8.97143
15.16	11.2
15.18	9.25714
15.2	9.77143
15.22	12.1143
15.24	12.2857
15.26	9.25714
15.28	8.11429
15.3	7.82857
15.32	4.34286
15.34	5.54286
15.36	7.42857
15.38	7.2
15.4	7.2
15.42	6.91429
15.44	7.77143
15.46	6.74286
15.48	7.71429
15.5	8.68571
15.52	9.25714
15.54	9.6
15.56	5.37143
15.58	8
15.6	8.68571
15.62	10.5714
15.64	7.82857
15.66	6.8
15.68	4.51429
15.7	8.91429
15.72	13.0286
15.74	13.2571
15.76	8.62857
15.78	8.68571
15.8	9.82857
15.82	15.8857
15.84	14.6857
15.86	12
15.88	7.88571
15.9	10.7429
15.92	10.1143
15.94	11.0286
15.96	9.48571
15.98	7.65714
16	7.2
16.02	9.65714
16.04	10.8
16.06	8.85714
16.08	8.85714
16.1	10.4571
16.12	11.2
16.14	8.62857
16.16	8.05714
16.18	5.08571
16.2	5.08571
16.22	6.62857
16.24	9.82857
16.26	6.97143
16.28	6.74286
16.3	10.6286
16.32	12.2857
16.34	11.0857
16.36	9.42857
16.38	9.37143
16.4	7.65714
16.42	8
16.44	8
16.46	8.17143
16.48	7.48571
16.5	6.68571
16.52	4.97143
16.54	4.85714
16.56	9.71429
16.58	11.2
16.6	11.1429
16.62	8.22857
16.64	10.5714
16.66	11.1429
16.68	10.6286
16.7	8.4
16.72	5.42857
16.74	6.74286
16.76	7.42857
16.78	13.2571
16.8	14.2286
16.82	11.3714
16.84	7.54286
16.86	8.11429
16.88	8.68571
16.9	8
16.92	11.2
16.94	11.2571
16.96	7.71429
16.98	4
17	6.34286
17.02	8.97143
17.04	11.0286
17.06	11.6571
17.08	8.11429
17.1	5.6
17.12	4.4
17.14	10.2857
17.16	11.0286
17.18	11.4286
17.2	9.31429
17.22	8.28571
17.24	6.57143
17.26	6.28571
17.28	9.02857
17.3	8.97143
17.32	8.51429
17.34	8.51429
17.36	8.8
17.38	9.2
17.4	8.8
17.42	12.4
17.44	12.2286
17.46	11.4286
17.48	7.6
17.5	7.54286
17.52	8.34286
17.54	7.08571
17.56	5.77143
17.58	5.25714
17.6	10.5714
17.62	11.0857
17.64	9.54286
17.66	6
17.68	5.48571
17.7	6.85714
17.72	9.48571
17.74	12.5143
17.76	9.42857
17.78	8.8
17.8	6.85714
17.82	7.94286
17.84	5.42857
17.86	7.37143
17.88	11.0286
17.9	12.7429
17.92	10.9143
17.94	5.94286
17.96	6.22857
17.98	5.94286
18	6.51429
18.02	10.9143
18.04	12.3429
18.06	10.4571
18.08	6.28571
18.1	8.51429
18.12	10.3429
18.14	10.2857
18.16	10.2286
18.18	10.8
18.2	11.4857
18.22	11.8857
18.24	12.2857
18.26	9.48571
18.28	5.71429
18.3	8.68571
18.32	10.2286
18.34	10.1143
18.36	9.6
18.38	13.5429
18.4	12.2857
18.42	8.17143
18.44	6.05714
18.46	7.77143
18.48	12.2286
18.5	10.5714
18.52	9.42857
18.54	8.62857
18.56	9.31429
18.58	7.2
18.6	4.97143
18.62	4.85714
18.64	6
18.66	6.45714
18.68	9.42857
18.7	9.37143
18.72	9.94286
18.74	7.77143
18.76	8.85714
18.78	8.17143
18.8	6.28571
18.82	7.42857
18.84	8.22857
18.86	10.9143
18.88	10.8
18.9	8.11429
18.92	6.11429
18.94	6.4
18.96	10.2286
18.98	11.3143
19	10.2857
19.02	9.42857
19.04	8.74286
19.06	10.0571
19.08	8.97143
19.1	10.8571
19.12	11.3143
19.14	9.65714
19.16	6.34286
19.18	7.37143
19.2	9.6
19.22	12.2286
19.24	12.1143
19.26	14.0571
19.28	11.2571
19.3	7.88571
19.32	6.34286
19.34	8.8
19.36	10.8571
19.38	12.3429
19.4	8.57143
19.42	7.82857
19.44	9.37143
19.46	14.9143
19.48	10.4
19.5	7.6
19.52	6.62857
19.54	9.48571
19.56	11.2
19.58	13.1429
19.6	14.6857
19.62	8.57143
19.64	8.85714
19.66	12.1714
19.68	15.8857
19.7	12
19.72	13.0286
19.74	11.0857
19.76	8.57143
19.78	10.1714
19.8	16.9714
19.82	20.3429
19.84	16.1143
19.86	13.2571
19.88	13.9429
19.9	19.0286
19.92	20.6286
19.94	24.2286
19.96	24.0571
19.98	31.3714
20	29.0286
20.02	30.1143
20.04	31.2
20.06	44.5714
20.08	42.5143
20.1	40.3429
20.12	40.4
20.14	51.7714
20.16	51.8286
20.18	46.1143
20.2	40
20.22	43.3143
20.24	46.5143
20.26	43.6
20.28	40.9143
20.3	45.2
20.32	46.8571
20.34	38.2286
20.36	33.6
20.38	37.5429
20.4	39.7143
20.42	34.9714
20.44	36.4
20.46	40.1143
20.48	41.4857
20.5	38.8571
20.52	41.7143
20.54	45.0857
20.56	42.3429
20.58	37.8857
20.6	38.9714
20.62	41.8286
20.64	42.1714
20.66	42.3429
20.68	40.8
20.7	39.2
20.72	39.8286
20.74	44.6857
20.76	45.7714
20.78	44.9143
20.8	38.0571
20.82	33.4286
20.84	34
20.86	40.9714
20.88	40.6286
20.9	35.7143
20.92	34.6857
20.94	35.7714
20.96	36.4
20.98	32.7429
21	34.4571
21.02	37.0857
21.04	37.3143
21.06	31.5429
21.08	29.8286
21.1	34.5143
21.12	38.6286
21.14	41.8857
21.16	39.2571
21.18	33.3714
21.2	29.7143
21.22	27.5429
21.24	33.3714
21.26	35.7714
21.28	38.8
21.3	40.6857
21.32	48.2857
21.34	39.0286
21.36	32.8
21.38	33.0857
21.4	40.6286
21.42	36.4
21.44	41.6571
21.46	39.9429
21.48	41.8857
21.5	42.0571
21.52	42.4571
21.54	37.9429
21.56	38.2857
21.58	37.9429
21.6	36.2857
21.62	32.6857
21.64	35.8286
21.66	38.5714
21.68	37.9429
21.7	36.1714
21.72	36.5143
21.74	35.0286
21.76	30.7429
21.78	31.4286
21.8	29.8286
21.82	25.7143
21.84	23.7714
21.86	30.6286
21.88	34.1714
21.9	33.0857
21.92	24.4571
21.94	25.2571
21.96	25.2
21.98	28.8
22	30.9143
22.02	35.3714
22.04	32.8
22.06	28
22.08	26.4
22.1	26.9143
22.12	28.5714
22.14	24.9143
22.16	25.9429
22.18	27.4286
22.2	27.6571
22.22	23.3714
22.24	20.1143
22.26	26.6286
22.28	32.5143
22.3	34.2286
22.32	31.2
22.34	29.4286
22.36	25.2
22.38	23.8857
22.4	24.5714
22.42	24.5714
22.44	22.4571
22.46	26.0571
22.48	27.2571
22.5	28.5714
22.52	25.4286
22.54	24.2286
22.56	22.8
22.58	24.6857
22.6	25.6571
22.62	25.6571
22.64	24.1714
22.66	26.0571
22.68	22.5143
22.7	20.6857
22.72	19.5429
22.74	24.2286
22.76	22.9714
22.78	18.2857
22.8	15.6
22.82	21.4857
22.84	26.7429
22.86	24.5714
22.88	21.4857
22.9	25.3714
22.92	24.0571
22.94	22.4571
22.96	21.4286
22.98	25.5429
23	24.1143
23.02	21.5429
23.04	16.4571
23.06	16.0571
23.08	19.4857
23.1	22.1143
23.12	22.4
23.14	21.6
23.16	28.1143
23.18	31.2
23.2	29.3714
23.22	27.0857
23.24	28.2286
23.26	24.1714
23.28	18.0571
23.3	23.0286
23.32	28.0571
23.34	25.7143
23.36	24.9143
23.38	24.5143
23.4	22.2857
23.42	18.1143
23.44	21.2
23.46	22.8
23.48	25.0286
23.5	25.1429
23.52	24
23.54	22.5143
23.56	25.0286
23.58	25.4286
23.6	21.2
23.62	16.3429
23.64	18.8571
23.66	22.2857
23.68	21.4857
23.7	24.2857
23.72	27.0286
23.74	22.3429
23.76	15.0857
23.78	19.4857
23.8	26.1143
23.82	24.3429
23.84	18
23.86	18.4
23.88	20.7429
23.9	21.2
23.92	22.0571
23.94	21.2
23.96	22
23.98	17.4857
24	20.6857
24.02	20.8571
24.04	24.4
24.06	23.8286
24.08	25.3143
24.1	23.8286
24.12	23.5429
24.14	23.9429
24.16	26.7429
24.18	23.8857
24.2	22.2857
24.22	18.9143
24.24	19.5429
24.26	20.1714
24.28	23.3143
24.3	23.6571
24.32	23.2
24.34	23.1429
24.36	20.8
24.38	22.1143
24.4	22.8571
24.42	23.6
24.44	18.7429
24.46	26.6857
24.48	28.9143
24.5	28.3429
24.52	20.2286
24.54	27.4857
24.56	31.6571
24.58	33.2571
24.6	28.6286
24.62	35.9429
24.64	40
24.66	39.9429
24.68	33.7714
24.7	38.1143
24.72	36.6286
24.74	41.2571
24.76	40.9143
24.78	49.7143
24.8	53.0286
24.82	60.0571
24.84	56.2286
24.86	66.5714
24.88	82.4571
24.9	97.9429
24.92	87.9429
24.94	87.4857
24.96	103.029
24.98	131.657
25	146.514
25.02	147.029
25.04	156.457
25.06	171.371
25.08	206.4
25.1	211.086
25.12	203.886
25.14	202.971
25.16	210.914
25.18	194.743
25.2	166.514
25.22	149.086
25.24	122.971
25.26	102.514
25.28	85.2571
25.3	75.2
25.32	68.6286
25.34	62.6857
25.36	53.3714
25.38	44.5143
25.4	42.7429
25.42	39.1429
25.44	43.3714
25.46	46.1143
25.48	44.5143
25.5	37.8286
25.52	30.8
25.54	37.0286
25.56	38.6857
25.58	36.4
25.6	29.4286
25.62	31.8286
25.64	26.9714
25.66	23.8857
25.68	29.8857
25.7	31.1429
25.72	29.3714
25.74	25.2
25.76	29.6
25.78	26.0571
25.8	22.5714
25.82	20.6857
25.84	20.9143
25.86	21.9429
25.88	20.2286
25.9	20.5714
25.92	18.4571
25.94	21.7143
25.96	25.3143
25.98	23.7714
26	19.9429
26.02	12.6857
26.04	15.3714
26.06	17.1429
26.08	22.2857
26.1	18.7429
26.12	22.6286
26.14	19.1429
26.16	18.5143
26.18	19.7714
26.2	24.1143
26.22	22.7429
26.24	20.1143
26.26	19.3714
26.28	13.2571
26.3	12.1143
26.32	16.1143
26.34	20.9714
26.36	19.2
26.38	14.2857
26.4	15.6
26.42	18.7429
26.44	20.8571
26.46	17.8286
26.48	19.5429
26.5	22.9714
26.52	19.4286
26.54	13.7714
26.56	15.6571
26.58	22.2857
26.6	22.3429
26.62	18.3429
26.64	16.1714
26.66	15.4857
26.68	16.5143
26.7	21.2
26.72	23.0857
26.74	19.3714
26.76	15.0286
26.78	14.1143
26.8	16.5714
26.82	17.4286
26.84	16.8571
26.86	14.8571
26.88	14.8
26.9	14.6857
26.92	14
26.94	13.3143
26.96	12.8571
26.98	13.8286
27	16
27.02	15.3143
27.04	12.1714
27.06	11.3714
27.08	11.9429
27.1	13.7143
27.12	16
27.14	15.2571
27.16	13.4286
27.18	14.9714
27.2	19.6571
27.22	16.6286
27.24	12.4
27.26	10.4571
27.28	13.7143
27.3	13.0857
27.32	13.2571
27.34	11.0857
27.36	11.8857
27.38	14.6857
27.4	17.4286
27.42	15.3714
27.44	12.3429
27.46	14.5143
27.48	13.0857
27.5	11.6
27.52	12.6286
27.54	15.1429
27.56	12.8571
27.58	9.31429
27.6	9.71429
27.62	8.57143
27.64	13.3143
27.66	17.5429
27.68	18.8571
27.7	12
27.72	13.0857
27.74	12
27.76	12.1714
27.78	9.37143
27.8	13.4286
27.82	13.9429
27.84	13.6571
27.86	12.2286
27.88	11.0857
27.9	13.0857
27.92	14.2857
27.94	11.9429
27.96	11.1429
27.98	13.7143
28	17.7143
28.02	14.9714
28.04	16.2286
28.06	14.0571
28.08	14.8
28.1	14.7429
28.12	13.4857
28.14	11.6
28.16	12.0571
28.18	15.2571
28.2	12.9143
28.22	12.5714
28.24	10.1143
28.26	12.0571
28.28	11.4286
28.3	12.7429
28.32	11.0857
28.34	13.0857
28.36	13.2571
28.38	16.7429
28.4	15.0857
28.42	10.6857
28.44	8.74286
28.46	10.0571
28.48	13.6
28.5	13.2571
28.52	13.0286
28.54	10
28.56	10.3429
28.58	11.6571
28.6	10.4571
28.62	15.4857
28.64	16.1143
28.66	12.8
28.68	8.17143
28.7	13.1429
28.72	11.7714
28.74	10.2857
28.76	10.4
28.78	14.7429
28.8	13.0857
28.82	12.0571
28.84	12.5143
28.86	13.4286
28.88	12.7429
28.9	9.6
28.92	10.5714
28.94	9.6
28.96	8.68571
28.98	9.2
29	16
29.02	19.7714
29.04	17.8857
29.06	13.4857
29.08	8.8
29.1	7.08571
29.12	5.88571
29.14	11.4857
29.16	11.6571
29.18	12.8
29.2	9.42857
29.22	11.3714
29.24	11.4857
29.26	11.6571
29.28	10.5143
29.3	9.82857
29.32	9.48571
29.34	11.8857
29.36	13.4286
29.38	13.7143
29.4	10.9714
29.42	11.5429
29.44	9.77143
29.46	7.02857
29.48	8.05714
29.5	10.0571
29.52	11.4286
29.54	10.1143
29.56	10.3429
29.58	8.51429
29.6	7.14286
29.62	6.68571
29.64	8.85714
29.66	9.6
29.68	7.54286
29.7	6.51429
29.72	8.97143
29.74	10.1714
29.76	10.3429
29.78	12.3429
29.8	12.9714
29.82	10.3429
29.84	5.48571
29.86	6.05714
29.88	10.4571
29.9	13.6571
29.92	12.8571
29.94	10.9714
29.96	12.2286
29.98	10.5714
30	8.22857
30.02	9.54286
30.04	11.7143
30.06	11.6
30.08	10.6286
30.1	14.8571
30.12	13.9429
30.14	12.5714
30.16	9.94286
30.18	9.02857
30.2	8.34286
30.22	8.97143
30.24	8.68571
30.26	7.82857
30.28	7.48571
30.3	9.88571
30.32	10.7429
30.34	14.8
30.36	11.4857
30.38	9.48571
30.4	8.45714
30.42	12.6286
30.44	14.2286
30.46	13.6
30.48	14.0571
30.5	12.2857
30.52	14.0571
30.54	13.6
30.56	14.0571
30.58	12.1143
30.6	14.7429
30.62	14.7429
30.64	14.2286
30.66	10.9714
30.68	9.82857
30.7	12.7429
30.72	13.2
30.74	12.2857
30.76	6.05714
30.78	9.82857
30.8	8.45714
30.82	10.6857
30.84	11.0857
30.86	12.6286
30.88	8.05714
30.9	8.17143
30.92	14.1714
30.94	12.5714
30.96	8.11429
30.98	6.28571
31	10.3429
31.02	12.1714
31.04	10.4571
31.06	7.88571
31.08	7.65714
31.1	9.14286
31.12	8.51429
31.14	8.34286
31.16	9.82857
31.18	8.8
31.2	7.71429
31.22	9.82857
31.24	12.9714
31.26	12.3429
31.28	10.3429
31.3	9.82857
31.32	10
31.34	9.82857
31.36	11.0286
31.38	9.42857
31.4	9.77143
31.42	8.22857
31.44	8.4
31.46	7.82857
31.48	8.62857
31.5	6.68571
31.52	7.71429
31.54	8.74286
31.56	8.4
31.58	7.31429
31.6	10.3429
31.62	10.9714
31.64	11.2
31.66	11.8286
31.68	10.2857
31.7	8.74286
31.72	8.11429
31.74	8.17143
31.76	6.68571
31.78	8
31.8	8.97143
31.82	9.71429
31.84	7.08571
31.86	7.94286
31.88	8.91429
31.9	11.0286
31.92	10.5143
31.94	10.8
31.96	11.2
31.98	11.1429
32	13.2
32.02	11.4286
32.04	11.2571
32.06	12.6286
32.08	12.1143
32.1	8.74286
32.12	9.82857
32.14	11.4286
32.16	10.9143
32.18	10.6286
32.2	11.1429
32.22	13.6
32.24	12.1714
32.26	11.4857
32.28	8.74286
32.3	11.5429
32.32	10.9714
32.34	13.3714
32.36	15.1429
32.38	12.2857
32.4	9.42857
32.42	10.1143
32.44	10.9714
32.46	11.4286
32.48	8.85714
32.5	9.65714
32.52	7.37143
32.54	8.91429
32.56	5.77143
32.58	9.42857
32.6	9.37143
32.62	9.6
32.64	8.97143
32.66	11.4857
32.68	10
32.7	9.2
32.72	7.08571
32.74	11.8286
32.76	13.3143
32.78	11.0857
32.8	4.34286
32.82	5.48571
32.84	8.34286
32.86	8.97143
32.88	9.54286
32.9	8.11429
32.92	7.54286
32.94	7.82857
32.96	9.31429
32.98	8.17143
33	5.82857
33.02	7.88571
33.04	8.91429
33.06	7.71429
33.08	6.34286
33.1	9.82857
33.12	10.4571
33.14	10.4
33.16	10.4571
33.18	10.1714
33.2	5.65714
33.22	2.68571
33.24	5.02857
33.26	7.08571
33.28	9.42857
33.3	9.25714
33.32	9.2
33.34	4.97143
33.36	6.57143
33.38	9.25714
33.4	11.7143
33.42	7.94286
33.44	6.22857
33.46	7.82857
33.48	10.2857
33.5	9.02857
33.52	9.37143
33.54	8.74286
33.56	7.25714
33.58	2.74286
33.6	6.8
33.62	9.02857
33.64	10.7429
33.66	6.8
33.68	6.51429
33.7	9.37143
33.72	11.2571
33.74	9.71429
33.76	5.31429
33.78	4.51429
33.8	6.34286
33.82	9.14286
33.84	11.0286
33.86	7.08571
33.88	7.14286
33.9	7.54286
33.92	6.68571
33.94	4.57143
33.96	7.08571
33.98	12.9143
34	12.2286
34.02	10.9143
34.04	9.48571
34.06	11.3143
34.08	10.1714
34.1	8.51429
34.12	6.97143
34.14	7.88571
34.16	7.6
34.18	8.4
34.2	4.91429
34.22	5.6
34.24	8.28571
34.26	11.3143
34.28	8.17143
34.3	7.88571
34.32	9.77143
34.34	11.0286
34.36	10.3429
34.38	8.45714
34.4	4.68571
34.42	6.22857
34.44	11.6
34.46	10.6286
34.48	8.28571
34.5	7.88571
34.52	10.9143
34.54	10.1143
34.56	11.2
34.58	8.62857
34.6	7.71429
34.62	6.62857
34.64	6.34286
34.66	7.2
34.68	7.77143
34.7	7.02857
34.72	10.4
34.74	13.5429
34.76	12.4
34.78	11.0286
34.8	14.2857
34.82	14
34.84	10.8571
34.86	9.14286
34.88	11.8857
34.9	13.6
34.92	12.8571
34.94	10.3429
34.96	12.3429
34.98	14.8
35	17.5429
35.02	17.9429
35.04	20.4
35.06	21.7714
35.08	25.8857
35.1	29.4857
35.12	29.7714
35.14	29.9429
35.16	29.8857
35.18	36.8
35.2	39.3714
35.22	39.7143
35.24	37.2
35.26	38.6286
35.28	37.8286
35.3	34.8571
35.32	33.6571
35.34	33.1429
35.36	37.2571
35.38	39.0286
35.4	41.1429
35.42	35.3714
35.44	27.3714
35.46	19.8857
35.48	24.5143
35.5	25.2
35.52	19.4286
35.54	20.4
35.56	26.8571
35.58	29.6
35.6	24.5714
35.62	30.8571
35.64	30.4
35.66	29.5429
35.68	25.0857
35.7	28
35.72	26.8571
35.74	23.9429
35.76	26.8
35.78	25.4857
35.8	21.9429
35.82	18.8571
35.84	20.4
35.86	21.7714
35.88	20.9143
35.9	25.2571
35.92	23.0286
35.94	27.5429
35.96	24.4
35.98	27.2571
36	26.1714
36.02	29.7143
36.04	25.4857
36.06	28.7429
36.08	27.6571
36.1	32.0571
36.12	39.5429
36.14	47.8286
36.16	40.1143
36.18	42.4
36.2	43.3714
36.22	38.8
36.24	32.7429
36.26	39.2571
36.28	34.2286
36.3	24.8571
36.32	22.5714
36.34	25.8286
36.36	22.8571
36.38	18.9714
36.4	17.3714
36.42	17.3143
36.44	18.1714
36.46	14.6286
36.48	11.7143
36.5	15.8857
36.52	15.6571
36.54	12.1714
36.56	9.25714
36.58	15.7143
36.6	15.0857
36.62	12.0571
36.64	10.5143
36.66	12.6286
36.68	12
36.7	11.7143
36.72	11.9429
36.74	10.5143
36.76	9.71429
36.78	8.22857
36.8	11.1429
36.82	13.5429
36.84	19.0857
36.86	17.6
36.88	14.6857
36.9	11.7143
36.92	8.57143
36.94	7.77143
36.96	7.77143
36.98	10.6857
37	9.14286
37.02	10.0571
37.04	8.91429
37.06	8.74286
37.08	8.97143
37.1	11.3143
37.12	14.4
37.14	14.2286
37.16	12.9143
37.18	11.6571
37.2	12.8
37.22	10.8571
37.24	6.97143
37.26	8.22857
37.28	12.6286
37.3	14.9714
37.32	13.2
37.34	15.5429
37.36	15.0286
37.38	17.2
37.4	14.8
37.42	15.1429
37.44	8.57143
37.46	8.4
37.48	9.14286
37.5	15.3714
37.52	13.7143
37.54	10.9714
37.56	9.6
37.58	11.8286
37.6	10.3429
37.62	13.3714
37.64	18.2857
37.66	20.3429
37.68	18.1714
37.7	14.6286
37.72	18.8
37.74	21.1429
37.76	23.8286
37.78	19.5429
37.8	21.2571
37.82	22.8
37.84	27.8286
37.86	30.1714
37.88	32.1714
37.9	33.1429
37.92	36.2286
37.94	36.2286
37.96	39.4857
37.98	33.6
38	37.3143
38.02	35.5429
38.04	35.4857
38.06	26.4571
38.08	26.6857
38.1	28.6857
38.12	27.2571
38.14	21.7143
38.16	19.3714
38.18	21.4286
38.2	25.0857
38.22	20.6857
38.24	20.5143
38.26	21.8857
38.28	26.6857
38.3	27.3714
38.32	27.6
38.34	28.0571
38.36	30
38.38	32.1143
38.4	32.5714
38.42	28.0571
38.44	30.3429
38.46	27.6
38.48	31.8857
38.5	40.1143
38.52	45.8286
38.54	46.9143
38.56	51.5429
38.58	55.7714
38.6	53.6571
38.62	49.1429
38.64	54.5714
38.66	51.5429
38.68	59.4857
38.7	60.9143
38.72	63.0857
38.74	58.4
38.76	55.0286
38.78	50.2857
38.8	43.2571
38.82	44.9143
38.84	45.0857
38.86	47.2571
38.88	37.6571
38.9	32.2286
38.92	27.8286
38.94	31.7714
38.96	29.2571
38.98	31.0857
39	24.5143
39.02	23.8857
39.04	19.4286
39.06	24.2286
39.08	24.3429
39.1	24.3429
39.12	21.9429
39.14	24.4
39.16	22.9714
39.18	24
39.2	26.6286
39.22	31.8286
39.24	31.2571
39.26	26.9143
39.28	27.4286
39.3	27.2
39.32	26
39.34	18.2857
39.36	26.5714
39.38	35.7714
39.4	35.6
39.42	30.6286
39.44	29.7714
39.46	30.8
39.48	31.9429
39.5	30.8571
39.52	29.0857
39.54	29.2
39.56	32.4
39.58	33.2571
39.6	30.6286
39.62	23.6
39.64	15.7714
39.66	18
39.68	26.6286
39.7	22.7429
39.72	18.6857
39.74	19.5429
39.76	22.5143
39.78	19.5429
39.8	15.4286
39.82	12.5714
39.84	10.6286
39.86	12.8571
39.88	13.3143
39.9	10.9714
39.92	11.2571
39.94	12.5714
39.96	13.8857
39.98	10.4571
40	13.4286
40.02	13.0286
40.04	11.7714
40.06	8.62857
40.08	9.65714
40.1	11.7143
40.12	14.4571
40.14	13.6571
40.16	8.68571
40.18	6.34286
40.2	8.34286
40.22	7.6
40.24	7.08571
40.26	8.45714
40.28	11.6571
40.3	13.7143
40.32	13.0857
40.34	13.6
40.36	9.71429
40.38	10.8
40.4	9.54286
40.42	14.6286
40.44	12.3429
40.46	14.1714
40.48	10
40.5	11.1429
40.52	8.22857
40.54	10.9143
40.56	9.25714
40.58	10.2286
40.6	11.6571
40.62	11.9429
40.64	11.2571
40.66	8.57143
40.68	8.91429
40.7	8.8
40.72	8.97143
40.74	7.88571
40.76	9.48571
40.78	10.2857
40.8	10.7429
40.82	12.1143
40.84	14.6857
40.86	13.6571
40.88	12
40.9	10.5143
40.92	8.97143
40.94	9.54286
40.96	10.8
40.98	12.3429
41	12.1714
41.02	11.6571
41.04	10.1714
41.06	7.48571
41.08	7.54286
41.1	7.94286
41.12	10.0571
41.14	9.77143
41.16	12.2286
41.18	15.8286
41.2	14.2286
41.22	11.6571
41.24	9.71429
41.26	12.2286
41.28	11.3143
41.3	11.8286
41.32	8.8
41.34	12.9714
41.36	15.3143
41.38	13.6
41.4	8.17143
41.42	8.11429
41.44	11.0857
41.46	12.4
41.48	15.2571
41.5	13.2571
41.52	11.3714
41.54	7.82857
41.56	8.51429
41.58	8.62857
41.6	9.71429
41.62	11.1429
41.64	11.1429
41.66	9.71429
41.68	7.77143
41.7	12.1143
41.72	12.5143
41.74	11.9429
41.76	8.62857
41.78	10.3429
41.8	9.31429
41.82	9.2
41.84	8.97143
41.86	8
41.88	7.02857
41.9	6.62857
41.92	7.2
41.94	7.48571
41.96	7.82857
41.98	4.97143
42	8.45714
42.02	9.14286
42.04	9.48571
42.06	8.45714
42.08	10.6286
42.1	6.68571
42.12	5.54286
42.14	8.8
42.16	8.28571
42.18	8.11429
42.2	7.88571
42.22	7.88571
42.24	7.02857
42.26	6.91429
42.28	7.77143
42.3	6.74286
42.32	8.4
42.34	6.11429
42.36	4.85714
42.38	5.02857
42.4	5.77143
42.42	5.37143
42.44	7.2
42.46	8.74286
42.48	9.08571
42.5	8.8
42.52	8.97143
42.54	8.57143
42.56	6.74286
42.58	6.91429
42.6	6.62857
42.62	7.14286
42.64	9.6
42.66	7.82857
42.68	8.34286
42.7	8.74286
42.72	12.1714
42.74	7.48571
42.76	6.4
42.78	7.77143
42.8	8.34286
42.82	7.02857
42.84	6.62857
42.86	7.71429
42.88	5.25714
42.9	5.08571
42.92	7.14286
42.94	7.77143
42.96	4.57143
42.98	3.31429
43	5.82857
43.02	5.48571
43.04	4.68571
43.06	6.51429
43.08	9.14286
43.1	6.8
43.12	4.91429
43.14	5.94286
43.16	8.34286
43.18	8.51429
43.2	10
43.22	8.11429
43.24	7.08571
43.26	8.45714
43.28	9.14286
43.3	4.51429
43.32	3.37143
43.34	6.97143
43.36	9.31429
43.38	9.37143
43.4	9.31429
43.42	6.97143
43.44	4.05714
43.46	2.45714
43.48	2.34286
43.5	2.85714
43.52	4.97143
43.54	6.34286
43.56	6.17143
43.58	4.8
43.6	7.25714
43.62	7.54286
43.64	7.25714
43.66	4.62857
43.68	6.68571
43.7	7.31429
43.72	9.02857
43.74	8.8
43.76	5.48571
43.78	4.91429
43.8	7.42857
43.82	7.82857
43.84	5.54286
43.86	7.48571
43.88	12.5143
43.9	11.7714
43.92	8.05714
43.94	5.65714
43.96	8.17143
43.98	9.14286
44	9.02857
44.02	6.28571
44.04	7.08571
44.06	6.4
44.08	6.4
44.1	5.65714
44.12	7.14286
44.14	6.51429
44.16	6.68571
44.18	6.45714
44.2	4.85714
44.22	4.68571
44.24	6.97143
44.26	8.51429
44.28	7.48571
44.3	6.68571
44.32	5.48571
44.34	3.48571
44.36	4.4
44.38	4.4
44.4	5.25714
44.42	3.6
44.44	6.22857
44.46	5.42857
44.48	6.22857
44.5	7.65714
44.52	8.11429
44.54	5.71429
44.56	7.02857
44.58	9.08571
44.6	7.88571
44.62	6
44.64	7.65714
44.66	7.14286
44.68	8.4
44.7	9.42857
44.72	9.02857
44.74	6.17143
44.76	5.82857
44.78	5.82857
44.8	6.68571
44.82	6.28571
44.84	9.25714
44.86	10.2286
44.88	10.2286
44.9	7.65714
44.92	7.14286
44.94	8.22857
44.96	6.4
44.98	5.08571
45	5.48571
45.02	8.8
45.04	9.02857
45.06	7.48571
45.08	5.31429
45.1	6.91429
45.12	8.05714
45.14	8.4
45.16	7.82857
45.18	12
45.2	13.1429
45.22	9.82857
45.24	7.37143
45.26	10
45.28	12.2857
45.3	11.2
45.32	9.82857
45.34	12.6857
45.36	14.9714
45.38	14.1714
45.4	8.97143
45.42	9.94286
45.44	10.1714
45.46	13.8286
45.48	13.8857
45.5	14.8571
45.52	13.5429
45.54	16.9714
45.56	19.3143
45.58	19.3714
45.6	18.6286
45.62	19.7143
45.64	16.9143
45.66	18.4571
45.68	20.7429
45.7	21.8286
45.72	20.9143
45.74	20.2286
45.76	21.0857
45.78	20.1143
45.8	24.0571
45.82	22.2286
45.84	23.6571
45.86	18.6286
45.88	19.7143
45.9	19.2
45.92	20.6857
45.94	14.3429
45.96	13.2
45.98	14.9714
46	12.1143
46.02	9.25714
46.04	14.5143
46.06	16.8571
46.08	12.4571
46.1	9.31429
46.12	13.6571
46.14	12.8
46.16	9.2
46.18	9.02857
46.2	8.4
46.22	11.4857
46.24	12.3429
46.26	16.9714
46.28	13.0286
46.3	12.6286
46.32	8.74286
46.34	6.85714
46.36	5.37143
46.38	8.62857
46.4	12.6857
46.42	13.4857
46.44	11.6571
46.46	8.68571
46.48	8.34286
46.5	8.62857
46.52	9.88571
46.54	10.2857
46.56	10.8571
46.58	10
46.6	8.8
46.62	11.0857
46.64	12.0571
46.66	12.7429
46.68	11.4857
46.7	10.4571
46.72	7.88571
46.74	7.48571
46.76	10
46.78	8.8
46.8	7.71429
46.82	10.1714
46.84	11.4286
46.86	11.0857
46.88	9.42857
46.9	12.7429
46.92	13.0857
46.94	14.4
46.96	11.7714
46.98	12.9143
47	9.88571
47.02	10.8
47.04	10.2286
47.06	11.5429
47.08	10.3429
47.1	10.8
47.12	11.3714
47.14	10.9714
47.16	9.65714
47.18	9.88571
47.2	12.8
47.22	12.8
47.24	10.2286
47.26	8.62857
47.28	8.34286
47.3	5.48571
47.32	5.37143
47.34	7.14286
47.36	6.62857
47.38	7.08571
47.4	9.77143
47.42	12.3429
47.44	10
47.46	8.51429
47.48	7.14286
47.5	6.85714
47.52	7.82857
47.54	9.48571
47.56	11.0286
47.58	10.4571
47.6	9.2
47.62	7.82857
47.64	7.14286
47.66	7.88571
47.68	7.77143
47.7	6.68571
47.72	8.4
47.74	9.71429
47.76	8.91429
47.78	8.17143
47.8	9.77143
47.82	10.5714
47.84	10.2857
47.86	10
47.88	10.0571
47.9	8.4
47.92	7.08571
47.94	7.31429
47.96	11.4857
47.98	11.6571
48	11.2
48.02	10.8
48.04	10.5143
48.06	10.3429
48.08	10.6286
48.1	15.7714
48.12	16
48.14	14.8
48.16	12.9714
48.18	13.6
48.2	14.2857
48.22	13.5429
48.24	15.0857
48.26	16
48.28	13.8857
48.3	12.1714
48.32	11.2
48.34	14.2286
48.36	14.1714
48.38	14.1143
48.4	12.0571
48.42	7.77143
48.44	9.42857
48.46	10.5714
48.48	11.3714
48.5	10.6857
48.52	13.1429
48.54	13.6571
48.56	13.5429
48.58	12.2857
48.6	8
48.62	3.37143
48.64	3.82857
48.66	3.94286
48.68	5.6
48.7	6.22857
48.72	8.91429
48.74	8.28571
48.76	8.51429
48.78	5.82857
48.8	3.65714
48.82	5.88571
48.84	9.94286
48.86	12.6857
48.88	11.8286
48.9	12.6857
48.92	12.9714
48.94	12.8571
48.96	11.4857
48.98	10
49	8.17143
49.02	8.68571
49.04	8.11429
49.06	8.57143
49.08	6.91429
49.1	10.2857
49.12	8.51429
49.14	9.31429
49.16	6.05714
49.18	5.54286
49.2	5.37143
49.22	7.08571
49.24	8.91429
49.26	7.25714
49.28	8.57143
49.3	8.28571
49.32	8.34286
49.34	5.82857
49.36	7.54286
49.38	9.6
49.4	12.4
49.42	11.9429
49.44	10.5143
49.46	9.37143
49.48	10.4571
49.5	10.3429
49.52	7.82857
49.54	10.0571
49.56	9.88571
49.58	10.4571
49.6	8.4
49.62	10.7429
49.64	9.94286
49.66	11.5429
49.68	10.9714
49.7	10.1714
49.72	8.34286
49.74	8
49.76	7.31429
49.78	6.68571
49.8	8.51429
49.82	10.4571
49.84	11.8857
49.86	9.42857
49.88	8.91429
49.9	7.77143
49.92	9.54286
49.94	9.14286
49.96	6.45714
[truncated: 1,502 more rows]
