# Supplementary material for: Study on the aggregation behavior of kaolinite particles in the presence of cationic, anionic and non-ionic surfactants
Source: PLoS One. 2018 Sep 13;13(9):e0204037. doi: 10.1371/journal.pone.0204037 (PMC6136786; doi:10.1371/journal.pone.0204037)
Supplement: S2 Table — (XLSX) [file pone.0204037.s003.xlsx]

## Sheet: Sheet1
Surfactant type	Setting yield/%
1	74.9
2	56.94
3	59.42
4	97.49
5	97.24
6	95.95
7	60.85
8	69.09
9	54.51
