# Supplementary material for: Study on the aggregation behavior of kaolinite particles in the presence of cationic, anionic and non-ionic surfactants
Source: PLoS One. 2018 Sep 13;13(9):e0204037. doi: 10.1371/journal.pone.0204037 (PMC6136786; doi:10.1371/journal.pone.0204037)
Supplement: S3 Table — (XLSX) [file pone.0204037.s004.xlsx]

## Sheet: Sheet1
Sufactant concentration (10-4 mol/dm3 )	Setting yield (%)
	DDA						SO						Tween80
	1#	2#	3#	Mean values	Standard deviation		1#	2#	3#	Mean values	Standard deviation		1#	2#	3#	Mean values	Standard deviation
0.8	61.34	63.54	65.42	63.4333	1.66736		56.89	54.12	58.12	56.3767	1.67285		53.46	51.32	55.17	53.3167	1.57502
8	94.48	92.35	96.24	94.3567	1.59048		76.89	74.12	79.54	76.85	2.21289		60.85	63.89	57.21	60.65	2.73076
16	95.64	97.23	98.87	97.2467	1.31869		79.21	76.32	80.56	78.6967	1.76862		71.21	66.64	71.67	69.84	2.27052
32	96.25	98.67	99.42	98.1133	1.35268		71.45	74.6	70.21	72.0867	1.84789		63.025	61.01	65.21	63.0817	1.71511
