# Supplementary material for: Study on the aggregation behavior of kaolinite particles in the presence of cationic, anionic and non-ionic surfactants
Source: PLoS One. 2018 Sep 13;13(9):e0204037. doi: 10.1371/journal.pone.0204037 (PMC6136786; doi:10.1371/journal.pone.0204037)
Supplement: S4 Table — (XLSX) [file pone.0204037.s005.xlsx]

## Sheet: Sheet1
Kaolinite							Kaolinite+DDA
	ζ(mv)							ζ(mv)
pH	1#	2#	3#	Mean values	Standard deviation		pH	1#	2#	3#	Mean values	Standard deviation
10.15	-65.48	-62.12	-68.32	-65.3067	2.53411		10.13	-45.34	-39.13	-42.44	-42.3033	2.53706
9.61	-64.08	-61.12	-67.23	-64.1433	2.4948		9.62	-42.13	-36.22	-39.31	-39.22	2.41359
8.65	-63.66	-60.55	-66.41	-63.54	2.39384		8.6	-27.65	-33.97	-30.81	-30.81	2.58013
7.67	-61.26	-58.22	-64.05	-61.1767	2.38082		7.98	-27.68	-21.34	-24.44	-24.4867	2.5885
6.61	-57.45	-55.03	-60.24	-57.5733	2.12876		7.08	-15.21	-21.22	-18.26	-18.23	2.45366
5.66	-47.4	-44.87	-50.11	-47.46	2.13964		6.51	-15.02	-8.92	-11.97	-11.97	2.49031
5.22	-36.37	-33.74	-39.57	-36.56	2.38388		5.63	3.98	-1.52	1.23	1.23	2.24537
4.69	-21.65	-18.66	-24.67	-21.66	2.45358		4.98	3.54	9.48	6.65	6.55667	2.42589
4.19	-9.68	-12.57	-6.54	-9.59667	2.46244		4.37	11.68	5.74	8.62	8.68	2.42537
3.7	-1.58	-4.21	1.24	-1.51667	2.2254		3.65	7.87	14.11	10.95	10.9767	2.54754
3.19	6.79	4.43	9.22	6.81333	1.95558		3.14	14.99	9.65	12.35	12.33	2.18009
2.71	10.64	8.55	12.87	10.6867	1.76394
Kaolinite+SO							Kaolinite+Tween80
	ζ(mv)							ζ(mv)
pH	1#	2#	3#	Mean values	Standard deviation		pH	1#	2#	3#	Mean values	Standard deviation
10.14	-67.61	-65.12	-69.54	-67.4233	1.80928		10.13	-73.24	-70.61	-68.01	-70.62	2.13515
9.56	-66.31	-63.87	-69.12	-66.4333	2.14508		9.23	-67.33	-70.51	-73.15	-70.33	2.37941
8.89	-65.68	-68.1	-62.88	-65.5533	2.13294		8.36	-72.87	-69.78	-66.99	-69.88	2.40154
8.36	-63.78	-60.64	-67.01	-63.81	2.60063		7.48	-67.24	-70.01	-73.04	-70.0967	2.36863
7.78	-62.68	-65.58	-59.24	-62.5	2.59142		6.84	-71.54	-69.02	-67.35	-69.3033	1.72225
7.18	-61.47	-58.33	-63.99	-61.2633	2.3153		6.31	-64.24	-67.38	-70.54	-67.3867	2.57197
6.31	-59.38	-56.12	-62.84	-59.4467	2.74383		5.7	-68.12	-65.24	-62.34	-65.2333	2.35968
5.7	-52.24	-55.24	-49.54	-52.34	2.32809		5.13	-60.56	-65.78	-63.37	-63.2367	2.13314
5.13	-39.37	-36.27	-42.33	-39.3233	2.4742		4.52	-56.15	-50.02	-53.15	-53.1067	2.50275
4.52	-25.15	-22.04	-27.64	-24.9433	2.29086		3.87	-23.42	-29.34	-26.59	-26.45	2.41886
3.87	-14.59	-11.89	-17.12	-14.5333	2.13551		3.6	-15.64	-19.56	-17.36	-17.52	1.60433
3.3	-4.97	-1.79	-7.87	-4.87667	2.48303		3	-1.24	-4.68	-2.92	-2.94667	1.4045
2.78	6.79	9.67	4.05	6.83667	2.29459		2.49	3.34	7.99	5.67	5.66667	1.89836
