# Supplementary material for: Study on the aggregation behavior of kaolinite particles in the presence of cationic, anionic and non-ionic surfactants
Source: PLoS One. 2018 Sep 13;13(9):e0204037. doi: 10.1371/journal.pone.0204037 (PMC6136786; doi:10.1371/journal.pone.0204037)
Supplement: S5 Table — (XLSX) [file pone.0204037.s006.xlsx]

## Sheet: Sheet1
Kaolinite							Kaolinite+DDA
	Setting yield (%)							Setting yield (%)
pH	1#	2#	3#	Mean values	Standard deviation		pH	1#	2#	3#	Mean values	Standard deviation
3	86.12	89.22	92.54	89.2933	2.62147		3	96.82	93.64	98.89	96.45	2.15921
4	86.89	88.23	89.87	88.33	1.21863		4	97.08	94.87	98.98	96.9767	1.67949
5	85.03	87.35	89.87	87.4167	1.97648		5	97.68	94.64	99.67	97.33	2.06835
6	71.25	69.09	67.23	69.19	1.64268		6	94.68	97.89	99.66	97.41	2.06121
7	33.02	37.54	35.19	35.25	1.84577		7	94.21	98.7	98.57	97.16	2.08664
8	9.11	14.98	12.08	12.0567	2.39647		8	87.09	84.23	90.14	87.1533	2.41316
9	12.21	6.07	9.1	9.12667	2.50672		9	70.71	73.55	67.57	70.61	2.44235
10	5.88	12.04	8.99	8.97	2.51485		10	69.07	66.24	71.64	68.9833	2.20539
Kaolinite+SO							Kaolinite+Tween80
	Setting yield (%)							Setting yield (%)
pH	1#	2#	3#	Mean values	Standard deviation		pH	1#	2#	3#	Mean values	Standard deviation
3	94.17	97.22	91.04	94.1433	2.52304		3	95.67	89.55	92.77	92.6633	2.49962
4	94.98	97.97	91.21	94.72	2.76588		4	88.33	94.41	91.39	91.3767	2.48217
5	95.43	89.64	92.56	92.5433	2.36379		5	92.21	86.28	89.32	89.27	2.42117
6	79.77	85.75	82.86	82.7933	2.44178		6	77.11	80.02	74.01	77.0467	2.45398
7	66.31	69.43	63.27	66.3367	2.51488		7	42.14	47.87	45.13	45.0467	2.34
8	38.54	35.49	41.38	38.47	2.40509		8	29.21	23.56	26.45	26.4067	2.30681
9	18.02	24.67	21.23	21.3067	2.71539		9	12.92	10.56	15.24	12.9067	1.91063
10	16.24	11.34	13.79	13.79	2.00042		10	13.16	10.08	15.99	13.0767	2.41347
