# Supplementary material for: Study on the aggregation behavior of kaolinite particles in the presence of cationic, anionic and non-ionic surfactants
Source: PLoS One. 2018 Sep 13;13(9):e0204037. doi: 10.1371/journal.pone.0204037 (PMC6136786; doi:10.1371/journal.pone.0204037)
Supplement: S6 Table — (XLSX) [file pone.0204037.s007.xlsx]

## Sheet: Sheet1
Transmittance (%)	wave number (cm-1)					Transmittance (%)	wave number (cm-1)					Transmittance (%)	wave number (cm-1)
	DDA	Kaolinite+DDA	Kaolinite				SO	Kaolinite+SO	Kaolinite				Tween80	Kaolinite+Tween80	Kaolinite
399.21	96.88	4.22	64.45			399.21	98.12	3.37	64.45			399.21	93.65	8.26	64.45
401.14	98.52	3.81	65.56			401.14	99.26	0.17	65.56			401.14	94.21	0.45	65.56
403.07	99.85	1.62	66.0522			403.07	99.97	0	66.0522			403.07	94.84	0.01	66.0522
405	99.65	1.52	64.5203			405	99.89	0.03	64.5203			405	94.85	0	64.5203
406.93	99.09	2.28	61.607			406.93	99.19	0.03	61.607			406.93	94.85	0.01	61.607
408.86	98.72	2.84	59.0956			408.86	98.42	0.01	59.0956			408.86	94.87	0.07	59.0956
410.78	98.57	2.18	56.9326			410.78	97.57	0	56.9326			410.78	94.64	0.19	56.9326
412.71	98.25	2.23	56.2363			412.71	96.59	0	56.2363			412.71	94.19	0.4	56.2363
414.64	97.6	2.5	54.6283			414.64	95.49	0	54.6283			414.64	93.73	1.16	54.6283
416.57	97.05	3.24	52.7362			416.57	94.48	0	52.7362			416.57	93.25	4.63	52.7362
418.5	96.63	3.37	51.0985			418.5	93.61	0	51.0985			418.5	92.87	6.93	51.0985
420.43	96.41	2.72	49.1565			420.43	92.95	0	49.1565			420.43	92.48	6.94	49.1565
422.36	96.12	2.44	47.0584			422.36	92.56	0	47.0584			422.36	92.01	4.41	47.0584
424.28	95.81	2.63	45.0897			424.28	92.36	0	45.0897			424.28	91.52	8.29	45.0897
426.21	95.43	2.87	43.4881			426.21	92.31	0	43.4881			426.21	91.07	7.79	43.4881
428.14	95.14	3.42	42.4443			428.14	92.41	0.01	42.4443			428.14	90.64	5.79	42.4443
430.07	94.92	3.61	42.2026			430.07	92.61	0.01	42.2026			430.07	90.35	3.16	42.2026
432	94.97	2.96	42.6184			432	92.99	0.03	42.6184			432	90.16	1.32	42.6184
433.93	95.06	2.67	43.9416			433.93	93.33	0.08	43.9416			433.93	89.95	0.37	43.9416
435.86	95.18	3.08	46.368			435.86	93.54	0.19	46.368			435.86	89.76	0.08	46.368
437.78	95.35	5.88	49.7247			437.78	93.71	0.62	49.7247			437.78	89.64	0.02	49.7247
439.71	95.52	7.16	53.2894			439.71	93.79	2.72	53.2894			439.71	89.57	0.01	53.2894
441.64	95.6	3.26	56.5346			441.64	93.73	9.1	56.5346			441.64	89.55	0.01	56.5346
443.57	95.66	1.77	59.2385			443.57	93.57	13.09	59.2385			443.57	89.61	0	59.2385
445.5	95.66	1.36	61.1712			445.5	93.37	8.09	61.1712			445.5	89.69	0	61.1712
447.43	95.59	0.5	61.5763			447.43	93.14	1.26	61.5763			447.43	89.66	0	61.5763
449.35	95.33	0.34	60.8561			449.35	92.91	0.53	60.8561			449.35	89.59	0.01	60.8561
451.28	94.55	0.18	59.1481			451.28	92.66	0.27	59.1481			451.28	89.42	0.01	59.1481
453.21	93.2	0.09	56.4332			453.21	92.39	0.11	56.4332			453.21	89.12	0.01	56.4332
455.14	91.79	0.04	52.3698			455.14	92.06	0.04	52.3698			455.14	88.77	0.01	52.3698
457.07	90.58	0.02	47.6515			457.07	91.7	0.01	47.6515			457.07	88.3	0.01	47.6515
459	89.66	0.01	42.462			459	91.38	0	42.462			459	87.73	0	42.462
460.93	89.1	0	37.4187			460.93	91.11	0	37.4187			460.93	87.12	0	37.4187
462.85	88.94	0	32.914			462.85	90.82	0	32.914			462.85	86.46	0	32.914
464.78	89.13	0	29.105			464.78	90.57	0	29.105			464.78	85.8	0	29.105
466.71	89.68	0	26.1419			466.71	90.38	0.01	26.1419			466.71	85.22	0	26.1419
468.64	90.43	0	24.2756			468.64	90.21	0.01	24.2756			468.64	84.74	0	24.2756
470.57	91.39	0	23.4307			470.57	90.08	0	23.4307			470.57	84.45	0	23.4307
472.5	92.43	0	23.6027			472.5	90.05	0	23.6027			472.5	84.35	0	23.6027
474.43	93.48	0	24.7985			474.43	90.08	0	24.7985			474.43	84.39	0	24.7985
476.35	94.24	0	27.1123			476.35	90.17	0	27.1123			476.35	84.58	0	27.1123
478.28	94.46	0	30.4545			478.28	90.25	0.01	30.4545			478.28	84.84	0	30.4545
480.21	94.41	0.01	34.828			480.21	90.32	0.01	34.828			480.21	85.16	0	34.828
482.14	94.43	0.03	39.9727			482.14	90.36	0.02	39.9727			482.14	85.48	0.01	39.9727
484.07	94.5	0.11	45.7708			484.07	90.4	0.05	45.7708			484.07	85.73	0.02	45.7708
486	94.6	0.38	51.4709			486	90.44	0.2	51.4709			486	85.9	0.08	51.4709
487.93	94.68	1.16	56.8182			487.93	90.45	1.35	56.8182			487.93	85.98	0.28	56.8182
489.85	94.65	2.88	61.4259			489.85	90.42	4.34	61.4259			489.85	85.94	0.88	61.4259
491.78	94.45	5.45	64.9467			491.78	90.37	10.46	64.9467			491.78	85.81	2.34	64.9467
493.71	94.09	7.24	67.4673			493.71	90.28	17.34	67.4673			493.71	85.64	5.03	67.4673
495.64	93.62	6.29	69.1029			495.64	90.16	18.11	69.1029			495.64	85.43	7.64	69.1029
497.57	93.21	5.66	69.4775			497.57	90.05	10.7	69.4775			497.57	85.19	6.86	69.4775
499.5	92.83	5.62	69.0273			499.5	89.95	9.71	69.0273			499.5	84.95	3.84	69.0273
501.43	92.53	5.09	67.9509			501.43	89.78	8.63	67.9509			501.43	84.67	3.26	67.9509
503.35	92.36	7.49	66.449			503.35	89.55	7.65	66.449			503.35	84.39	4.72	66.449
505.28	92.34	6.55	64.8665			505.28	89.34	6.54	64.8665			505.28	84.11	4.42	64.8665
507.21	92.36	3.98	63.3531			507.21	89.11	5.96	63.3531			507.21	83.82	3.02	63.3531
509.14	92.25	1.8	61.5846			509.14	88.85	6.45	61.5846			509.14	83.48	0.93	61.5846
511.07	91.85	0.64	59.4053			511.07	88.58	6.4	59.4053			511.07	83.15	0.54	59.4053
513	91.24	0.19	56.8112			513	88.29	4.2	56.8112			513	82.82	0.26	56.8112
514.93	90.53	0.05	53.9096			514.93	87.98	1.25	53.9096			514.93	82.47	0.07	53.9096
516.85	89.84	0.01	50.5211			516.85	87.64	0.42	50.5211			516.85	82.08	0.02	50.5211
518.78	89.23	0	46.7689			518.78	87.26	0.27	46.7689			518.78	81.71	0.02	46.7689
520.71	88.79	0	42.6391			520.71	86.79	0.14	42.6391			520.71	81.34	0.02	42.6391
522.64	88.6	0	38.2154			522.64	86.1	0.06	38.2154			522.64	80.93	0.01	38.2154
524.57	88.72	0	33.7586			524.57	84.94	0.03	33.7586			524.57	80.5	0.01	33.7586
526.5	89.1	0	29.6548			526.5	83.29	0.01	29.6548			526.5	80.09	0.01	29.6548
528.43	89.76	0	25.8924			528.43	81.36	0	25.8924			528.43	79.69	0.01	25.8924
530.35	90.64	0	22.643			530.35	79.48	0	22.643			530.35	79.31	0.01	22.643
532.28	91.6	0	19.9229			532.28	77.84	0	19.9229			532.28	78.96	0.01	19.9229
534.21	92.45	0	17.8137			534.21	76.62	0	17.8137			534.21	78.64	0	17.8137
536.14	93.04	0	16.2784			536.14	75.88	0	16.2784			536.14	78.37	0	16.2784
538.07	93.31	0	15.3163			538.07	75.68	0	15.3163			538.07	78.17	0	15.3163
540	93.45	0	14.8684			540	76.03	0	14.8684			540	78.02	0	14.8684
541.93	93.55	0	14.9221			541.93	76.9	0	14.9221			541.93	77.95	0	14.9221
543.85	93.68	0	15.3788			543.85	78.22	0	15.3788			543.85	77.95	0	15.3788
545.78	93.79	0	16.2475			545.78	79.83	0.01	16.2475			545.78	78.02	0	16.2475
547.71	93.89	0	17.4253			547.71	81.51	0.01	17.4253			547.71	78.11	0	17.4253
549.64	93.97	0	18.8628			549.64	82.99	0.01	18.8628			549.64	78.23	0	18.8628
551.57	94.03	0	20.511			551.57	83.99	0.01	20.511			551.57	78.36	0	20.511
553.5	94.07	0	22.3412			553.5	84.55	0.01	22.3412			553.5	78.54	0	22.3412
555.43	94.13	0	24.1532			555.43	84.82	0	24.1532			555.43	78.73	0	24.1532
557.35	94.16	0	25.9994			557.35	84.96	0	25.9994			557.35	78.94	0	25.9994
559.28	94.19	0	27.7891			559.28	84.98	0	27.7891			559.28	79.13	0	27.7891
561.21	94.17	0	29.6316			561.21	84.95	0	29.6316			561.21	79.34	0	29.6316
563.14	94.16	0	31.5065			563.14	84.83	0.01	31.5065			563.14	79.53	0	31.5065
565.07	94.15	0	33.4806			565.07	84.56	0.03	33.4806			565.07	79.73	0.01	33.4806
567	94.13	0	35.4994			567	84.18	0.06	35.4994			567	79.9	0.01	35.4994
568.93	94.1	0	37.648			568.93	83.74	0.23	37.648			568.93	80.07	0.01	37.648
570.85	94.06	0	39.8057			570.85	83.23	0.48	39.8057			570.85	80.23	0	39.8057
572.78	94.02	0	41.9258			572.78	82.73	0.79	41.9258			572.78	80.36	0	41.9258
574.71	93.97	0	43.91			574.71	82.28	0.94	43.91			574.71	80.48	0	43.91
576.64	93.89	0	45.776			576.64	81.94	1.88	45.776			576.64	80.63	0	45.776
578.57	93.8	0	47.4587			578.57	81.71	1.65	47.4587			578.57	80.79	0	47.4587
580.5	93.69	0	49.0592			580.5	81.62	1.9	49.0592			580.5	80.98	0	49.0592
582.43	93.58	0	50.5437			582.43	81.66	1.77	50.5437			582.43	81.19	0	50.5437
584.35	93.45	0.01	51.952			584.35	81.83	1.9	51.952			584.35	81.42	0.01	51.952
586.28	93.33	0.03	53.2503			586.28	82.06	2.05	53.2503			586.28	81.69	0.01	53.2503
588.21	93.2	0.09	54.4887			588.21	82.35	2.3	54.4887			588.21	82.02	0.03	54.4887
590.14	93.1	0.2	55.6226			590.14	82.61	2.59	55.6226			590.14	82.34	0.12	55.6226
592.07	92.98	0.72	56.6995			592.07	82.77	3.01	56.6995			592.07	82.65	0.31	56.6995
594	92.84	1.53	57.644			594	82.87	3.43	57.644			594	82.95	0.75	57.644
595.93	92.65	2.5	58.5185			595.93	82.93	3.96	58.5185			595.93	83.25	1.48	58.5185
597.85	92.37	2.87	59.3086			597.85	82.95	4.41	59.3086			597.85	83.52	2.22	59.3086
599.78	91.92	2.18	60.0902			599.78	82.92	4.73	60.0902			599.78	83.76	2.42	60.0902
601.71	91.23	2.17	60.8848			601.71	82.85	4.95	60.8848			601.71	83.98	1.75	60.8848
603.64	90.3	2.39	61.715			603.64	82.77	5.29	61.715			603.64	84.2	2.01	61.715
605.57	89.23	2.64	62.5891			605.57	82.67	5.69	62.5891			605.57	84.42	2.15	62.5891
607.5	88.16	3.06	63.5728			607.5	82.57	6.17	63.5728			607.5	84.63	2.43	63.5728
609.43	87.21	3.49	64.6328			609.43	82.47	6.72	64.6328			609.43	84.85	2.74	64.6328
611.35	86.46	3.91	65.794			611.35	82.4	7.33	65.794			611.35	85.11	3.1	65.794
613.28	85.97	4.41	67.0221			613.28	82.34	8.04	67.0221			613.28	85.4	3.64	67.0221
615.21	85.75	5.06	68.2784			615.21	82.3	8.94	68.2784			615.21	85.7	4.35	68.2784
617.14	85.8	5.73	69.4795			617.14	82.24	9.88	69.4795			617.14	85.98	4.85	69.4795
619.07	86.1	6.47	70.6015			619.07	82.19	10.92	70.6015			619.07	86.29	5.49	70.6015
621	86.62	7.22	71.5631			621	82.17	11.96	71.5631			621	86.63	6.21	71.5631
622.93	87.26	7.92	72.3456			622.93	82.16	12.96	72.3456			622.93	86.96	6.9	72.3456
624.85	87.9	8.41	72.9155			624.85	82.15	13.62	72.9155			624.85	87.28	7.42	72.9155
626.78	88.4	8.79	73.3349			626.78	82.15	14.04	73.3349			626.78	87.57	7.89	73.3349
628.71	88.67	8.98	73.6019			628.71	82.17	14.29	73.6019			628.71	87.84	8.12	73.6019
630.64	88.7	9.03	73.717			630.64	82.22	14.38	73.717			630.64	88.11	8.19	73.717
632.57	88.56	8.92	73.6575			632.57	82.26	14.21	73.6575			632.57	88.34	8.05	73.6575
634.5	88.33	8.74	73.4707			634.5	82.32	13.91	73.4707			634.5	88.56	7.84	73.4707
636.43	88.06	8.43	73.1995			636.43	82.36	13.5	73.1995			636.43	88.76	7.54	73.1995
638.35	87.76	8.1	72.9095			638.35	82.36	13.1	72.9095			638.35	88.97	7.28	72.9095
640.28	87.47	7.8	72.6173			640.28	82.33	12.71	72.6173			640.28	89.13	7.02	72.6173
642.21	87.18	7.58	72.352			642.21	82.25	12.43	72.352			642.21	89.28	6.83	72.352
644.14	86.91	7.43	72.1208			644.14	82.13	12.23	72.1208			644.14	89.42	6.64	72.1208
646.07	86.64	7.41	71.9778			646.07	81.98	12.12	71.9778			646.07	89.56	6.53	71.9778
648	86.39	7.41	71.9405			648	81.8	12.07	71.9405			648	89.71	6.48	71.9405
649.93	86.09	7.45	71.9913			649.93	81.59	12.08	71.9913			649.93	89.85	6.49	71.9913
651.85	85.73	7.48	72.0555			651.85	81.34	12.12	72.0555			651.85	89.96	6.52	72.0555
653.78	85.4	7.54	72.1652			653.78	81.22	12.23	72.1652			653.78	90.17	6.64	72.1652
655.71	85.13	7.57	72.2761			655.71	81.17	12.35	72.2761			655.71	90.42	6.74	72.2761
657.64	84.74	7.53	72.321			657.64	80.98	12.39	72.321			657.64	90.56	6.77	72.321
659.57	84.33	7.42	72.2731			659.57	80.76	12.34	72.2731			659.57	90.67	6.73	72.2731
661.5	83.91	7.3	72.136			661.5	80.56	12.26	72.136			661.5	90.8	6.7	72.136
663.43	83.49	7.11	71.9183			663.43	80.36	12.07	71.9183			663.43	90.92	6.6	71.9183
665.35	83.06	6.87	71.6457			665.35	80.16	11.82	71.6457			665.35	91.02	6.49	71.6457
667.28	82.64	6.61	71.2818			667.28	79.94	11.53	71.2818			667.28	91.1	6.31	71.2818
669.21	82.19	6.37	70.8103			669.21	79.71	11.2	70.8103			669.21	91.15	6.18	70.8103
671.14	81.73	6.06	70.2155			671.14	79.47	10.78	70.2155			671.14	91.18	5.95	70.2155
673.07	81.21	5.72	69.558			673.07	79.2	10.32	69.558			673.07	91.18	5.64	69.558
675	80.69	5.36	68.8566			675	78.9	9.83	68.8566			675	91.15	5.27	68.8566
676.93	80.16	5.05	68.0858			676.93	78.56	9.35	68.0858			676.93	91.1	4.96	68.0858
678.85	79.72	4.73	67.1923			678.85	78.19	8.88	67.1923			678.85	91.03	4.61	67.1923
680.78	79.47	4.42	66.2212			680.78	77.82	8.41	66.2212			680.78	91.01	4.31	66.2212
682.71	79.37	4.11	65.1721			682.71	77.21	7.92	65.1721			682.71	90.92	3.99	65.1721
684.64	79.34	3.84	64.0726			684.64	76.14	7.45	64.0726			684.64	90.72	3.68	64.0726
686.57	79.54	3.6	62.981			686.57	74.68	7.01	62.981			686.57	90.55	3.4	62.981
688.5	79.96	3.42	61.9541			688.5	72.79	6.66	61.9541			688.5	90.39	3.21	61.9541
690.43	80.56	3.27	61.0585			690.43	70.71	6.36	61.0585			690.43	90.26	3.06	61.0585
692.35	81.31	3.19	60.387			692.35	68.75	6.19	60.387			692.35	90.14	3	60.387
694.28	82.21	3.21	60.022			694.28	67.16	6.16	60.022			694.28	90.04	3.04	60.022
696.21	83.15	3.36	60.0653			696.21	66.07	6.33	60.0653			696.21	89.96	3.26	60.0653
698.14	84.09	3.65	60.5685			698.14	65.57	6.74	60.5685			698.14	89.92	3.58	60.5685
700.07	85.04	4.15	61.5831			700.07	65.69	7.47	61.5831			700.07	89.89	4.1	61.5831
702	86.03	4.95	63.1177			702	66.43	8.58	63.1177			702	89.87	4.93	63.1177
703.93	86.77	6.19	65.1442			703.93	67.77	10.18	65.1442			703.93	89.86	6.21	65.1442
705.85	86.82	7.9	67.5735			705.85	69.55	12.38	67.5735			705.85	89.82	7.92	67.5735
707.78	85.92	10.24	70.2995			707.78	71.24	15.24	70.2995			707.78	89.76	10.32	70.2995
709.71	83.79	13.35	73.174			709.71	72.02	18.82	73.174			709.71	89.6	13.35	73.174
711.64	80.83	17.29	76.0618			711.64	71.58	23.15	76.0618			711.64	89.33	17.04	76.0618
713.57	77.92	21.87	78.8121			713.57	70.21	28.02	78.8121			713.57	88.96	21.45	78.8121
715.5	75.44	26.98	81.2843			715.5	68.51	33.22	81.2843			715.5	88.54	26.25	81.2843
717.43	73.5	32.01	83.3593			717.43	66.93	38.32	83.3593			717.43	88.11	30.98	83.3593
719.35	72.27	36.69	85.0238			719.35	65.68	43.01	85.0238			719.35	87.75	35.57	85.0238
721.28	71.9	40.73	86.3215			721.28	64.89	47.07	86.3215			721.28	87.51	39.56	86.3215
723.21	72.47	44.07	87.3092			723.21	64.66	50.4	87.3092			723.21	87.4	42.76	87.3092
725.14	74.07	46.4	87.9819			725.14	65.1	52.82	87.9819			725.14	87.46	44.96	87.9819
727.07	76.63	47.7	88.3602			727.07	66.29	54.26	88.3602			727.07	87.67	46.17	88.3602
729	79.88	47.94	88.4971			729	68.23	54.65	88.4971			729	88.04	46.32	88.4971
730.93	83.16	47.24	88.4428			730.93	70.81	54.08	88.4428			730.93	88.56	45.52	88.4428
732.85	85.97	45.55	88.1606			732.85	73.68	52.6	88.1606			732.85	89.19	43.71	88.1606
734.78	87.99	42.97	87.6154			734.78	76.2	50.3	87.6154			734.78	89.85	41.16	87.6154
736.71	89.06	39.68	86.8253			736.71	77.96	47.25	86.8253			736.71	90.46	38	86.8253
738.64	89.68	35.98	85.8484			738.64	79.23	43.7	85.8484			738.64	91.01	34.48	85.8484
740.57	90.34	32.11	84.7147			740.57	80.43	39.87	84.7147			740.57	91.49	30.86	84.7147
742.5	90.9	28.42	83.4582			742.5	81.67	36.13	83.4582			742.5	91.93	27.38	83.4582
744.42	91.31	25.13	82.1268			744.42	82.8	32.72	82.1268			744.42	92.32	24.24	82.1268
746.35	91.77	22.42	80.8421			746.35	83.71	29.84	80.8421			746.35	92.68	21.66	80.8421
748.28	92.33	20.35	79.738			748.28	84.39	27.59	79.738			748.28	93.01	19.7	79.738
750.21	92.72	18.95	78.9086			750.21	84.92	26.02	78.9086			750.21	93.29	18.4	78.9086
752.14	92.66	18.19	78.3855			752.14	85.29	25.16	78.3855			752.14	93.54	17.72	78.3855
754.07	92.14	18.09	78.1883			754.07	85.51	25	78.1883			754.07	93.75	17.66	78.1883
756	91.38	18.62	78.3369			756	85.6	25.52	78.3369			756	93.94	18.2	78.3369
757.92	90.61	19.78	78.8418			757.92	85.62	26.72	78.8418			757.92	94.12	19.34	78.8418
759.85	90.01	21.5	79.6433			759.85	85.62	28.55	79.6433			759.85	94.28	21.03	79.6433
761.78	89.67	23.73	80.6453			761.78	85.65	30.92	80.6453			761.78	94.43	23.26	80.6453
763.71	89.59	26.36	81.7398			763.71	85.73	33.66	81.7398			763.71	94.57	25.88	81.7398
765.64	89.76	29.26	82.8533			765.64	85.89	36.58	82.8533			765.64	94.7	28.76	82.8533
767.57	90.23	32.14	83.9122			767.57	86.12	39.42	83.9122			767.57	94.82	31.65	83.9122
769.5	90.99	34.78	84.8424			769.5	86.42	42	84.8424			769.5	94.92	34.25	84.8424
771.42	92.02	36.86	85.5339			771.42	86.76	44.02	85.5339			771.42	94.97	36.25	85.5339
773.35	93.23	38.1	85.9168			773.35	87.13	45.21	85.9168			773.35	94.97	37.46	85.9168
775.28	94.37	38.24	85.9673			775.28	87.5	45.34	85.9673			775.28	94.9	37.6	85.9673
777.21	95.13	37.35	85.7168			777.21	87.84	44.47	85.7168			777.21	94.75	36.75	85.7168
779.14	95.4	35.7	85.2183			779.14	88.11	42.84	85.2183			779.14	94.54	35.12	85.2183
781.07	95.34	33.68	84.5444			781.07	88.31	40.8	84.5444			781.07	94.25	33.09	84.5444
783	95.12	31.51	83.7594			783	88.49	38.61	83.7594			783	93.91	30.92	83.7594
784.92	94.77	29.35	82.9265			784.92	88.71	36.41	82.9265			784.92	93.51	28.76	82.9265
786.85	94.37	27.27	82.1031			786.85	88.99	34.32	82.1031			786.85	93.07	26.7	82.1031
788.78	94.01	25.54	81.3837			788.78	89.33	32.56	81.3837			788.78	92.58	25	81.3837
790.71	93.74	24.42	80.8607			790.71	89.71	31.38	80.8607			790.71	92.07	23.9	80.8607
792.64	93.59	24.12	80.6538			792.64	90.12	31.05	80.6538			792.64	91.52	23.61	80.6538
794.57	93.59	24.76	80.8556			794.57	90.52	31.72	80.8556			794.57	90.92	24.24	80.8556
796.5	93.74	26.47	81.505			796.5	90.87	33.5	81.505			796.5	90.29	25.94	81.505
798.42	94.09	29.29	82.5436			798.42	91.16	36.42	82.5436			798.42	89.64	28.74	82.5436
800.35	94.73	33.3	83.8709			800.35	91.39	40.49	83.8709			800.35	89	32.72	83.8709
802.28	95.59	38.51	85.3993			802.28	91.57	45.66	85.3993			802.28	88.37	37.93	85.3993
804.21	95.66	44.99	87.0774			804.21	91.73	51.94	87.0774			804.21	87.76	44.45	87.0774
806.14	94.32	52.76	88.8594			806.14	91.89	59.23	88.8594			806.14	87.2	52.26	88.8594
808.07	92.28	61.58	90.647			808.07	91.95	67.28	90.647			808.07	86.68	61.18	90.647
810	90.27	70.66	92.2693			810	91.65	75.4	92.2693			810	86.18	70.43	92.2693
811.92	88.62	78.96	93.5881			811.92	90.86	82.69	93.5881			811.92	85.72	78.94	93.5881
813.85	87.47	85.54	94.581			813.85	89.69	88.44	94.581			813.85	85.26	85.8	94.581
815.78	86.88	90.34	95.3186			815.78	88.44	92.56	95.3186			815.78	84.77	90.82	95.3186
817.71	86.86	93.61	95.8269			817.71	87.29	95.29	95.8269			817.71	84.23	94.19	95.8269
819.64	87.41	95.71	96.1378			819.64	86.4	97.02	96.1378			819.64	83.58	96.34	96.1378
821.57	88.55	96.9	96.3172			821.57	85.83	97.97	96.3172			821.57	82.81	97.56	96.3172
823.5	90.16	97.46	96.4519			823.5	85.62	98.38	96.4519			823.5	81.96	98.08	96.4519
825.42	92	97.5	96.5716			825.42	85.75	98.33	96.5716			825.42	81.03	98.02	96.5716
827.35	93.82	97.15	96.6327			827.35	86.24	97.95	96.6327			827.35	80.06	97.54	96.6327
829.28	95.17	96.44	96.6034			829.28	87.05	97.25	96.6034			829.28	79.09	96.66	96.6034
831.21	95.31	95.38	96.5137			831.21	88.13	96.26	96.5137			831.21	78.15	95.44	96.5137
833.14	94.63	94	96.4193			833.14	89.33	94.98	96.4193			833.14	77.29	93.86	96.4193
835.07	94.14	92.3	96.3231			835.07	90.38	93.43	96.3231			835.07	76.49	91.94	96.3231
837	94	90.25	96.162			837	91.01	91.57	96.162			837	75.8	89.64	96.162
838.92	94.09	87.85	95.9094			838.92	91.21	89.42	95.9094			838.92	75.24	87	95.9094
840.85	94.35	85.09	95.6025			840.85	91.21	86.94	95.6025			840.85	74.82	83.98	95.6025
842.78	94.76	82.03	95.291			842.78	91.18	84.15	95.291			842.78	74.52	80.63	95.291
844.71	95.32	78.66	94.954			844.71	91.19	81.11	94.954			844.71	74.32	76.96	94.954
846.64	95.97	75.03	94.5448			846.64	91.26	77.86	94.5448			846.64	74.21	73.07	94.5448
848.57	96.64	71.16	94.0576			848.57	91.37	74.41	94.0576			848.57	74.16	69.01	94.0576
850.5	97.12	67.18	93.5436			850.5	91.48	70.84	93.5436			850.5	74.17	64.84	93.5436
852.42	97.27	63.13	93.0309			852.42	91.52	67.18	93.0309			852.42	74.22	60.63	93.0309
854.35	97.24	59.11	92.4922			854.35	91.5	63.5	92.4922			854.35	74.29	56.49	92.4922
856.28	97.22	55.14	91.8974			856.28	91.45	59.82	91.8974			856.28	74.4	52.42	91.8974
858.21	97.21	51.29	91.2568			858.21	91.4	56.22	91.2568			858.21	74.54	48.49	91.2568
860.14	97.19	47.54	90.5939			860.14	91.37	52.72	90.5939			860.14	74.67	44.7	90.5939
862.07	97.15	43.94	89.916			862.07	91.38	49.33	89.916			862.07	74.8	41.12	89.916
864	97.12	40.45	89.1861			864	91.42	46	89.1861			864	74.93	37.74	89.1861
865.92	97.07	37.11	88.3796			865.92	91.5	42.78	88.3796			865.92	75.06	34.55	88.3796
867.85	97.02	33.89	87.4982			867.85	91.61	39.63	87.4982			867.85	75.15	31.46	87.4982
869.78	96.97	30.81	86.5782			869.78	91.76	36.56	86.5782			869.78	75.18	28.54	86.5782
871.71	96.94	27.84	85.6222			871.71	91.94	33.59	85.6222			871.71	75.16	25.73	85.6222
873.64	96.85	24.99	84.5919			873.64	92.14	30.73	84.5919			873.64	75.08	23.03	84.5919
875.57	96.64	22.22	83.4669			875.57	92.31	27.92	83.4669			875.57	74.94	20.44	83.4669
877.5	96.23	19.61	82.2762			877.5	92.38	25.19	82.2762			877.5	74.76	17.98	82.2762
879.42	95.67	17.1	81.019			879.42	92.35	22.53	81.019			879.42	74.6	15.58	81.019
881.35	95.08	14.77	79.6767			881.35	92.27	19.97	79.6767			881.35	74.49	13.37	79.6767
883.28	94.58	12.59	78.2098			883.28	92.21	17.48	78.2098			883.28	74.48	11.29	78.2098
885.21	94.22	10.61	76.5916			885.21	92.14	15.13	76.5916			885.21	74.56	9.36	76.5916
887.14	94.02	8.67	74.7983			887.14	92.01	12.89	74.7983			887.14	74.77	7.65	74.7983
889.07	93.98	6.94	72.8371			889.07	91.83	10.79	72.8371			889.07	75.08	6.37	72.8371
891	94.12	5.4	70.6636			891	91.62	8.83	70.6636			891	75.45	5.02	70.6636
892.92	94.41	4.25	68.2275			892.92	91.46	7.14	68.2275			892.92	75.82	3.75	68.2275
894.85	94.81	3.18	65.4433			894.85	91.33	5.56	65.4433			894.85	76.13	2.48	65.4433
896.78	95.31	2.2	62.2182			896.78	91.26	4.33	62.2182			896.78	76.31	1.73	62.2182
898.71	95.85	1.32	58.3653			898.71	91.24	3.15	58.3653			898.71	76.31	1.1	58.3653
900.64	96.31	0.85	53.8461			900.64	91.28	2.12	53.8461			900.64	76.1	0.93	53.8461
902.57	96.6	0.51	48.9143			902.57	91.36	1.29	48.9143			902.57	75.66	0.46	48.9143
904.5	96.72	0.32	44.0795			904.5	91.5	0.8	44.0795			904.5	75.07	0.25	44.0795
906.42	96.74	0.2	39.7614			906.42	91.67	0.52	39.7614			906.42	74.37	0.11	39.7614
908.35	96.74	0.14	36.2324			908.35	91.66	0.37	36.2324			908.35	73.63	0.06	36.2324
910.28	96.76	0.1	33.5818			910.28	91.14	0.29	33.5818			910.28	72.88	0.03	33.5818
912.21	96.78	0.08	31.8341			912.21	89.95	0.24	31.8341			912.21	72.17	0.02	31.8341
914.14	96.78	0.07	30.979			914.14	88.18	0.23	30.979			914.14	71.54	0.01	30.979
916.07	96.76	0.07	31.0184			916.07	86.24	0.25	31.0184			916.07	70.99	0.02	31.0184
918	96.72	0.09	31.9119			918	84.55	0.3	31.9119			918	70.5	0.02	31.9119
919.92	96.64	0.12	33.5835			919.92	83.33	0.4	33.5835			919.92	70.08	0.03	33.5835
921.85	96.51	0.16	35.8391			921.85	82.63	0.55	35.8391			921.85	69.68	0.05	35.8391
923.78	96.31	0.21	38.3569			923.78	82.49	0.77	38.3569			923.78	69.3	0.09	38.3569
925.71	96.01	0.25	40.6817			925.71	82.9	0.99	40.6817			925.71	68.89	0.18	40.6817
927.64	95.63	0.34	42.4672			927.64	83.85	1.15	42.4672			927.64	68.44	0.35	42.4672
929.57	95.25	0.39	43.5984			929.57	85.29	1.22	43.5984			929.57	67.96	0.38	43.5984
931.5	94.92	0.45	44.235			931.5	87.09	1.31	44.235			931.5	67.46	0.46	44.235
933.42	94.71	0.46	44.5786			933.42	88.98	1.37	44.5786			933.42	66.94	0.44	44.5786
935.35	94.61	0.5	44.865			935.35	90.57	1.44	44.865			935.35	66.41	0.46	44.865
937.28	94.64	0.5	45.2815			937.28	91.6	1.5	45.2815			937.28	65.89	0.43	45.2815
939.21	94.76	0.56	46.016			939.21	92.05	1.64	46.016			939.21	65.38	0.48	46.016
941.14	94.95	0.68	47.1911			941.14	92.13	1.89	47.1911			941.14	64.92	0.57	47.1911
943.07	95.15	0.9	48.8955			943.07	92.12	2.3	48.8955			943.07	64.5	0.75	48.8955
945	95.3	1.2	51.1312			945	92.15	2.9	51.1312			945	64.14	1.02	51.1312
946.92	95.41	1.68	53.8372			946.92	92.19	3.77	53.8372			946.92	63.88	1.45	53.8372
948.85	95.46	2.37	56.8237			948.85	92.15	4.91	56.8237			948.85	63.75	2.09	56.8237
950.78	95.42	3.27	59.8382			950.78	91.92	6.32	59.8382			950.78	63.79	2.98	59.8382
952.71	95.31	4.25	62.5984			952.71	91.42	7.82	62.5984			952.71	64	3.89	62.5984
954.64	95.16	5.29	64.8994			954.64	90.7	9.18	64.8994			954.64	64.41	4.79	64.8994
956.57	95.05	6.06	66.6167			956.57	89.86	10.13	66.6167			956.57	64.99	5.37	66.6167
958.5	95.01	6.47	67.7616			958.5	89.02	10.64	67.7616			958.5	65.71	5.72	67.7616
960.42	95.02	6.49	68.3862			960.42	88.29	10.66	68.3862			960.42	66.52	5.78	68.3862
962.35	95.08	6.26	68.6026			962.35	87.74	10.31	68.6026			962.35	67.38	5.62	68.6026
964.28	95.14	5.81	68.5058			964.28	87.4	9.68	68.5058			964.28	68.22	5.21	68.5058
966.21	95.15	5.26	68.1614			966.21	87.29	8.89	68.1614			966.21	68.98	4.71	68.1614
968.14	95.08	4.63	67.5654			968.14	87.42	7.97	67.5654			968.14	69.6	4.11	67.5654
970.07	94.91	4	66.7215			970.07	87.73	7.02	66.7215			970.07	70.01	3.58	66.7215
972	94.64	3.33	65.6255			972	88.04	6.04	65.6255			972	70.19	2.99	65.6255
973.92	94.33	2.74	64.2995			973.92	88.23	5.11	64.2995			973.92	70.14	2.43	64.2995
975.85	94.02	2.09	62.6962			975.85	88.24	4.19	62.6962			975.85	69.9	1.95	62.6962
977.78	93.75	1.61	60.784			977.78	88.1	3.33	60.784			977.78	69.5	2.07	60.784
979.71	93.54	1.17	58.5699			979.71	87.83	2.57	58.5699			979.71	68.98	1.15	58.5699
981.64	93.36	0.8	56.0989			981.64	87.51	2.01	56.0989			981.64	68.39	0.6	56.0989
983.57	93.21	0.49	53.3367			983.57	87.23	1.51	53.3367			983.57	67.76	0.29	53.3367
985.5	93.09	0.31	50.231			985.5	87.03	1.07	50.231			985.5	67.14	0.21	50.231
987.42	92.98	0.19	46.6842			987.42	86.88	0.72	46.6842			987.42	66.52	0.09	46.6842
989.35	92.88	0.14	42.7365			989.35	86.77	0.52	42.7365			989.35	65.95	0.05	42.7365
991.28	92.79	0.1	38.4133			991.28	86.69	0.39	38.4133			991.28	65.41	0.03	38.4133
993.21	92.67	0.12	33.7775			993.21	86.66	0.34	33.7775			993.21	64.91	0.02	33.7775
995.14	92.52	0.08	28.8774			995.14	86.65	0.21	28.8774			995.14	64.4	0.01	28.8774
997.07	92.32	0.06	24.0451			997.07	86.57	0.18	24.0451			997.07	63.87	0.02	24.0451
999	92.06	0.04	19.6496			999	86.32	0.16	19.6496			999	63.32	0.02	19.6496
1000.92	91.77	0.05	16.0238			1000.92	85.97	0.08	16.0238			1000.92	62.75	0.02	16.0238
1002.85	91.48	0.03	13.2457			1002.85	85.64	0.04	13.2457			1002.85	62.19	0.02	13.2457
1004.78	91.2	0.03	11.293			1004.78	85.41	0.03	11.293			1004.78	61.65	0.03	11.293
1006.71	90.93	0.02	10.06			1006.71	85.28	0.02	10.06			1006.71	61.18	0.02	10.06
1008.64	90.67	0.01	9.45127			1008.64	85.26	0.01	9.45127			1008.64	60.76	0.01	9.45127
1010.57	90.42	0.01	9.36092			1010.57	85.32	0.01	9.36092			1010.57	60.38	0.01	9.36092
1012.5	90.22	0.01	9.73051			1012.5	85.41	0.01	9.73051			1012.5	60.04	0.01	9.73051
1014.42	90.04	0.01	10.46			1014.42	85.48	0.01	10.46			1014.42	59.68	0.01	10.46
1016.35	89.86	0.01	11.378			1016.35	85.49	0.02	11.378			1016.35	59.27	0	11.378
1018.28	89.72	0.01	12.1367			1018.28	85.44	0.03	12.1367			1018.28	58.78	0	12.1367
1020.21	89.62	0.02	12.4269			1020.21	85.34	0.04	12.4269			1020.21	58.16	0	12.4269
1022.14	89.52	0.01	12.0352			1022.14	85.18	0.03	12.0352			1022.14	57.41	0	12.0352
1024.07	89.33	0.02	11.1032			1024.07	85	0.03	11.1032			1024.07	56.56	0	11.1032
1026	89.02	0.03	9.89008			1026	84.8	0.02	9.89008			1026	55.66	0	9.89008
1027.92	88.66	0.05	8.7178			1027.92	84.62	0.01	8.7178			1027.92	54.79	0	8.7178
1029.85	88.28	0.05	7.75491			1029.85	84.48	0.01	7.75491			1029.85	53.99	0	7.75491
1031.78	87.9	0.09	7.10946			1031.78	84.4	0.01	7.10946			1031.78	53.33	0	7.10946
1033.71	87.52	0.06	6.80658			1033.71	84.38	0.01	6.80658			1033.71	52.83	0	6.80658
1035.64	87.11	0.06	6.87479			1035.64	84.42	0.01	6.87479			1035.64	52.51	0	6.87479
1037.57	86.69	0.06	7.32726			1037.57	84.52	0.01	7.32726			1037.57	52.35	0	7.32726
1039.5	86.3	0.1	8.21226			1039.5	84.66	0.02	8.21226			1039.5	52.35	0	8.21226
1041.42	85.94	0.11	9.53082			1041.42	84.81	0.03	9.53082			1041.42	52.45	0	9.53082
1043.35	85.64	0.1	11.2363			1043.35	84.96	0.06	11.2363			1043.35	52.63	0	11.2363
1045.28	85.45	0.04	13.2007			1045.28	85.09	0.07	13.2007			1045.28	52.83	0	13.2007
1047.21	85.37	0.02	15.3459			1047.21	85.22	0.09	15.3459			1047.21	53.03	0	15.3459
1049.14	85.4	0.01	17.5472			1049.14	85.33	0.07	17.5472			1049.14	53.2	0	17.5472
1051.07	85.49	0.01	19.7716			1051.07	85.46	0.09	19.7716			1051.07	53.35	0.01	19.7716
1053	85.57	0.01	21.9393			1053	85.59	0.09	21.9393			1053	53.45	0.01	21.9393
1054.92	85.64	0.01	24.0603			1054.92	85.72	0.11	24.0603			1054.92	53.49	0.01	24.0603
1056.85	85.81	0.01	26.063			1056.85	85.83	0.12	26.063			1056.85	53.47	0.01	26.063
1058.78	86.08	0.01	27.9302			1058.78	85.94	0.15	27.9302			1058.78	53.4	0.01	27.9302
1060.71	86.4	0.02	29.5917			1060.71	86.06	0.17	29.5917			1060.71	53.27	0.01	29.5917
1062.64	86.71	0.03	31.0375			1062.64	86.2	0.2	31.0375			1062.64	53.08	0.02	31.0375
1064.57	86.97	0.05	32.2189			1064.57	86.36	0.21	32.2189			1064.57	52.84	0.02	32.2189
1066.5	87.2	0.13	33.1604			1066.5	86.54	0.24	33.1604			1066.5	52.56	0.02	33.1604
1068.42	87.43	0.15	33.8384			1068.42	86.74	0.25	33.8384			1068.42	52.24	0.02	33.8384
1070.35	87.65	0.15	34.2958			1070.35	86.96	0.27	34.2958			1070.35	51.89	0.02	34.2958
1072.28	87.91	0.08	34.5458			1072.28	87.19	0.26	34.5458			1072.28	51.52	0.01	34.5458
1074.21	88.25	0.07	34.611			1074.21	87.41	0.27	34.611			1074.21	51.13	0.01	34.611
1076.14	88.59	0.06	34.4818			1076.14	87.58	0.28	34.4818			1076.14	50.72	0.01	34.4818
1078.07	88.8	0.06	34.201			1078.07	87.67	0.29	34.201			1078.07	50.3	0.01	34.201
1080	88.86	0.06	33.7765			1080	87.62	0.28	33.7765			1080	49.86	0.01	33.7765
1081.92	88.89	0.07	33.2458			1081.92	87.37	0.28	33.2458			1081.92	49.42	0.01	33.2458
1083.85	89.06	0.06	32.6032			1083.85	86.9	0.27	32.6032			1083.85	48.99	0.02	32.6032
1085.78	89.34	0.06	31.8797			1085.78	86.32	0.27	31.8797			1085.78	48.56	0.02	31.8797
1087.71	89.67	0.07	31.0743			1087.71	85.73	0.26	31.0743			1087.71	48.15	0.01	31.0743
1089.64	90.01	0.08	30.2371			1089.64	85.21	0.26	30.2371			1089.64	47.77	0.01	30.2371
1091.57	90.33	0.1	29.3943			1091.57	84.83	0.25	29.3943			1091.57	47.42	0.01	29.3943
1093.5	90.67	0.12	28.6246			1093.5	84.63	0.25	28.6246			1093.5	47.12	0	28.6246
1095.42	91.02	0.13	27.9827			1095.42	84.59	0.24	27.9827			1095.42	46.85	0	27.9827
1097.35	91.41	0.14	27.5486			1097.35	84.69	0.25	27.5486			1097.35	46.63	0	27.5486
1099.28	91.8	0.13	27.332			1099.28	84.87	0.26	27.332			1099.28	46.46	0.01	27.332
1101.21	92.16	0.15	27.2588			1101.21	85.11	0.28	27.2588			1101.21	46.33	0.01	27.2588
1103.14	92.41	0.15	27.1828			1103.14	85.33	0.28	27.1828			1103.14	46.24	0.02	27.1828
1105.07	92.55	0.17	27.0645			1105.07	85.52	0.28	27.0645			1105.07	46.19	0.05	27.0645
1107	92.65	0.16	26.9319			1107	85.61	0.26	26.9319			1107	46.19	0.07	26.9319
1108.92	92.76	0.15	26.8977			1108.92	85.62	0.25	26.8977			1108.92	46.25	0.08	26.8977
1110.85	92.81	0.14	27.0594			1110.85	85.59	0.23	27.0594			1110.85	46.37	0.06	27.0594
1112.78	92.75	0.14	27.5135			1112.78	85.66	0.23	27.5135			1112.78	46.55	0.04	27.5135
1114.71	92.64	0.14	28.3061			1114.71	85.89	0.24	28.3061			1114.71	46.79	0.02	28.3061
1116.64	92.5	0.14	29.4972			1116.64	86.3	0.25	29.4972			1116.64	47.09	0.02	29.4972
1118.57	92.4	0.15	31.122			1118.57	86.88	0.27	31.122			1118.57	47.44	0.02	31.122
1120.5	92.36	0.17	33.2498			1120.5	87.57	0.32	33.2498			1120.5	47.82	0.02	33.2498
1122.42	92.4	0.19	35.907			1122.42	88.32	0.39	35.907			1122.42	48.24	0.03	35.907
1124.35	92.52	0.23	39.0784			1124.35	89.04	0.51	39.0784			1124.35	48.67	0.05	39.0784
1126.28	92.73	0.3	42.5875			1126.28	89.68	0.67	42.5875			1126.28	49.11	0.09	42.5875
1128.21	93	0.42	46.1154			1128.21	90.23	0.92	46.1154			1128.21	49.53	0.17	46.1154
1130.14	93.32	0.56	49.3228			1130.14	90.65	1.21	49.3228			1130.14	49.91	0.37	49.3228
1132.07	93.66	0.74	52.0832			1132.07	90.98	1.54	52.0832			1132.07	50.27	0.9	52.0832
1133.99	94	0.86	54.3999			1133.99	91.23	1.86	54.3999			1133.99	50.59	1.13	54.3999
1135.92	94.18	1.02	56.3882			1135.92	91.45	2.21	56.3882			1135.92	50.89	1	56.3882
1137.85	93.77	1.22	58.1463			1137.85	91.63	2.59	58.1463			1137.85	51.17	1.22	58.1463
1139.78	92.47	1.48	59.7488			1139.78	91.8	3	59.7488			1139.78	51.44	1.47	59.7488
1141.71	90.6	1.75	61.207			1141.71	91.94	3.4	61.207			1141.71	51.73	1.71	61.207
1143.64	88.59	2.03	62.5299			1143.64	92.05	3.81	62.5299			1143.64	52.05	1.99	62.5299
1145.57	86.56	2.29	63.7229			1145.57	92.13	4.22	63.7229			1145.57	52.42	2.26	63.7229
1147.49	84.45	2.59	64.8236			1147.49	92.2	4.65	64.8236			1147.49	52.88	2.56	64.8236
1149.42	82.43	2.89	65.8415			1149.42	92.25	5.07	65.8415			1149.42	53.44	2.85	65.8415
1151.35	80.78	3.21	66.7825			1151.35	92.29	5.52	66.7825			1151.35	54.12	3.16	66.7825
1153.28	79.71	3.52	67.6418			1153.28	92.31	5.97	67.6418			1153.28	54.91	3.48	67.6418
1155.21	79.28	3.85	68.4485			1155.21	92.33	6.42	68.4485			1155.21	55.81	3.82	68.4485
1157.14	79.53	4.19	69.2231			1157.14	92.33	6.86	69.2231			1157.14	56.79	4.14	69.2231
1159.07	80.45	4.53	69.9716			1159.07	92.33	7.3	69.9716			1159.07	57.82	4.48	69.9716
1160.99	81.9	4.88	70.6804			1160.99	92.33	7.76	70.6804			1160.99	58.85	4.8	70.6804
1162.92	83.57	5.24	71.359			1162.92	92.32	8.23	71.359			1162.92	59.85	5.15	71.359
1164.85	85.01	5.6	72.0168			1164.85	92.32	8.7	72.0168			1164.85	60.79	5.5	72.0168
1166.78	86.12	5.98	72.6693			1166.78	92.34	9.17	72.6693			1166.78	61.65	5.86	72.6693
1168.71	87.17	6.37	73.3049			1168.71	92.36	9.65	73.3049			1168.71	62.42	6.23	73.3049
1170.64	88.26	6.78	73.9074			1170.64	92.38	10.16	73.9074			1170.64	63.08	6.62	73.9074
1172.57	89.17	7.19	74.4797			1172.57	92.41	10.67	74.4797			1172.57	63.66	7.02	74.4797
1174.49	89.79	7.61	75.0479			1174.49	92.45	11.19	75.0479			1174.49	64.19	7.44	75.0479
1176.42	90.3	8.02	75.6103			1176.42	92.48	11.71	75.6103			1176.42	64.67	7.86	75.6103
1178.35	90.8	8.45	76.1513			1178.35	92.51	12.23	76.1513			1178.35	65.14	8.29	76.1513
1180.28	91.28	8.87	76.653			1180.28	92.5	12.74	76.653			1180.28	65.6	8.72	76.653
1182.21	91.7	9.3	77.1198			1182.21	92.37	13.24	77.1198			1182.21	66.08	9.16	77.1198
1184.14	92.09	9.73	77.5684			1184.14	91.98	13.73	77.5684			1184.14	66.58	9.59	77.5684
1186.07	92.46	10.16	78.0117			1186.07	91.34	14.24	78.0117			1186.07	67.08	10.02	78.0117
1187.99	92.76	10.59	78.4287			1187.99	90.59	14.74	78.4287			1187.99	67.58	10.43	78.4287
1189.92	92.89	11.03	78.8087			1189.92	89.87	15.25	78.8087			1189.92	68.11	10.87	78.8087
1191.85	92.7	11.45	79.1614			1191.85	89.23	15.74	79.1614			1191.85	68.65	11.29	79.1614
1193.78	92.14	11.87	79.5113			1193.78	88.71	16.23	79.5113			1193.78	69.21	11.73	79.5113
1195.71	91.38	12.28	79.8569			1195.71	88.31	16.72	79.8569			1195.71	69.74	12.16	79.8569
1197.64	90.67	12.68	80.1821			1197.64	88.04	17.21	80.1821			1197.64	70.26	12.59	80.1821
1199.57	90.16	13.08	80.4815			1199.57	87.93	17.69	80.4815			1199.57	70.75	13.02	80.4815
1201.49	89.89	13.49	80.7758			1201.49	88.01	18.17	80.7758			1201.49	71.18	13.45	80.7758
1203.42	89.82	13.9	81.0781			1203.42	88.28	18.65	81.0781			1203.42	71.51	13.87	81.0781
1205.35	89.89	14.29	81.3837			1205.35	88.71	19.12	81.3837			1205.35	71.75	14.3	81.3837
1207.28	90.06	14.68	81.6703			1207.28	89.2	19.58	81.6703			1207.28	71.91	14.74	81.6703
1209.21	90.35	15.08	81.9325			1209.21	89.61	20.04	81.9325			1209.21	71.98	15.18	81.9325
1211.14	90.77	15.47	82.1854			1211.14	89.85	20.5	82.1854			1211.14	71.98	15.6	82.1854
1213.07	91.28	15.87	82.4481			1213.07	89.97	20.97	82.4481			1213.07	71.92	16.03	82.4481
1214.99	91.81	16.27	82.7131			1214.99	90.04	21.44	82.7131			1214.99	71.83	16.46	82.7131
1216.92	92.19	16.67	82.9606			1216.92	90.07	21.9	82.9606			1216.92	71.71	16.88	82.9606
1218.85	92.13	17.07	83.1861			1218.85	89.99	22.36	83.1861			1218.85	71.54	17.31	83.1861
1220.78	91.53	17.48	83.4078			1220.78	89.7	22.82	83.4078			1220.78	71.3	17.73	83.4078
1222.71	90.67	17.88	83.6344			1222.71	89.11	23.28	83.6344			1222.71	70.98	18.16	83.6344
1224.64	89.86	18.29	83.8576			1224.64	88.32	23.73	83.8576			1224.64	70.56	18.57	83.8576
1226.57	89.22	18.72	84.0692			1226.57	87.5	24.19	84.0692			1226.57	70.01	18.98	84.0692
1228.49	88.77	19.15	84.2657			1228.49	86.81	24.65	84.2657			1228.49	69.35	19.39	84.2657
1230.42	88.51	19.58	84.4595			1230.42	86.36	25.09	84.4595			1230.42	68.59	19.8	84.4595
1232.35	88.42	20.02	84.6669			1232.35	86.2	25.53	84.6669			1232.35	67.76	20.22	84.6669
1234.28	88.4	20.47	84.8753			1234.28	86.3	25.96	84.8753			1234.28	66.89	20.63	84.8753
1236.21	88.41	20.91	85.0668			1236.21	86.65	26.4	85.0668			1236.21	66.01	21.04	85.0668
1238.14	88.47	21.36	85.2404			1238.14	87.19	26.82	85.2404			1238.14	65.17	21.45	85.2404
1240.07	88.64	21.8	85.4157			1240.07	87.85	27.25	85.4157			1240.07	64.4	21.85	85.4157
1241.99	88.84	22.24	85.6019			1241.99	88.57	27.67	85.6019			1241.99	63.74	22.25	85.6019
1243.92	88.89	22.68	85.7797			1243.92	89.26	28.1	85.7797			1243.92	63.22	22.66	85.7797
1245.85	88.55	23.12	85.9329			1245.85	89.77	28.52	85.9329			1245.85	62.86	23.06	85.9329
1247.78	87.81	23.57	86.0717			1247.78	90.01	28.94	86.0717			1247.78	62.68	23.46	86.0717
1249.71	87	24.01	86.21			1249.71	89.95	29.36	86.21			1249.71	62.69	23.86	86.21
1251.64	86.29	24.44	86.3507			1251.64	89.75	29.77	86.3507			1251.64	62.89	24.26	86.3507
1253.57	85.72	24.87	86.4854			1253.57	89.52	30.17	86.4854			1253.57	63.27	24.64	86.4854
1255.49	85.29	25.29	86.5931			1255.49	89.33	30.56	86.5931			1255.49	63.81	25.03	86.5931
1257.42	84.98	25.7	86.6897			1257.42	89.16	30.94	86.6897			1257.42	64.46	25.41	86.6897
1259.35	84.71	26.1	86.8078			1259.35	89.01	31.31	86.8078			1259.35	65.18	25.79	86.8078
1261.28	84.43	26.49	86.9406			1261.28	88.84	31.67	86.9406			1261.28	65.88	26.16	86.9406
1263.21	84.18	26.87	87.0641			1263.21	88.53	32.03	87.0641			1263.21	66.51	26.53	87.0641
1265.14	84.05	27.24	87.1707			1265.14	87.86	32.38	87.1707			1265.14	67.02	26.9	87.1707
1267.07	84.03	27.61	87.2752			1267.07	86.71	32.74	87.2752			1267.07	67.37	27.27	87.2752
1268.99	83.95	27.98	87.3987			1268.99	85.21	33.1	87.3987			1268.99	67.52	27.63	87.3987
1270.92	83.6	28.34	87.5376			1270.92	83.67	33.47	87.5376			1270.92	67.49	28	87.5376
1272.85	82.99	28.72	87.6734			1272.85	82.28	33.84	87.6734			1272.85	67.31	28.37	87.6734
1274.78	82.29	29.1	87.8016			1274.78	81.2	34.22	87.8016			1274.78	67.02	28.75	87.8016
1276.71	81.53	29.49	87.9322			1276.71	80.5	34.61	87.9322			1276.71	66.66	29.13	87.9322
1278.64	80.61	29.88	88.0762			1278.64	80.23	34.98	88.0762			1278.64	66.26	29.51	88.0762
1280.57	79.51	30.27	88.2305			1280.57	80.36	35.35	88.2305			1280.57	65.86	29.88	88.2305
1282.49	78.28	30.65	88.37			1282.49	80.9	35.73	88.37			1282.49	65.5	30.25	88.37
1284.42	76.93	31.04	88.492			1284.42	81.78	36.1	88.492			1284.42	65.16	30.62	88.492
1286.35	75.48	31.42	88.6129			1286.35	82.93	36.46	88.6129			1286.35	64.86	30.99	88.6129
1288.28	74.02	31.79	88.7369			1288.28	84.16	36.82	88.7369			1288.28	64.59	31.36	88.7369
1290.21	72.5	32.17	88.8547			1290.21	85.21	37.18	88.8547			1290.21	64.36	31.72	88.8547
1292.14	70.81	32.53	88.9538			1292.14	85.77	37.52	88.9538			1292.14	64.16	32.07	88.9538
1294.07	68.97	32.88	89.0261			1294.07	85.78	37.85	89.0261			1294.07	63.99	32.4	89.0261
1295.99	66.87	33.21	89.0907			1295.99	85.45	38.17	89.0907			1295.99	63.87	32.73	89.0907
1297.92	64.4	33.53	89.1577			1297.92	85.02	38.48	89.1577			1297.92	63.85	33.06	89.1577
1299.85	61.77	33.85	89.2329			1299.85	84.59	38.78	89.2329			1299.85	63.95	33.37	89.2329
1301.78	59.48	34.15	89.308			1301.78	84.15	39.08	89.308			1301.78	64.19	33.68	89.308
1303.71	57.78	34.45	89.3698			1303.71	83.61	39.37	89.3698			1303.71	64.59	33.99	89.3698
1305.64	56.61	34.75	89.4404			1305.64	82.88	39.65	89.4404			1305.64	65.14	34.29	89.4404
1307.57	55.69	35.04	89.5447			1307.57	81.94	39.92	89.5447			1307.57	65.78	34.59	89.5447
1309.49	54.79	35.34	89.6563			1309.49	80.98	40.2	89.6563			1309.49	66.44	34.88	89.6563
1311.42	53.87	35.64	89.7486			1311.42	80.13	40.49	89.7486			1311.42	67.02	35.18	89.7486
1313.35	53.13	35.94	89.8177			1313.35	79.47	40.78	89.8177			1313.35	67.49	35.49	89.8177
1315.28	52.78	36.24	89.883			1315.28	78.99	41.07	89.883			1315.28	67.81	35.79	89.883
1317.21	52.86	36.55	89.9539			1317.21	78.73	41.37	89.9539			1317.21	68.01	36.1	89.9539
1319.14	53.32	36.86	90.0173			1319.14	78.66	41.67	90.0173			1319.14	68.1	36.4	90.0173
1321.07	54.06	37.16	90.0511			1321.07	78.81	41.97	90.0511			1321.07	68.14	36.7	90.0511
1322.99	54.92	37.46	90.054			1322.99	79.22	42.27	90.054			1322.99	68.2	37.01	90.054
1324.92	55.94	37.77	90.0519			1324.92	79.92	42.58	90.0519			1324.92	68.33	37.32	90.0519
1326.85	57.34	38.07	90.1329			1326.85	80.76	42.88	90.1329			1326.85	68.57	37.62	90.1329
1328.78	59.26	38.35	90.2812			1328.78	81.48	43.18	90.2812			1328.78	68.89	37.91	90.2812
1330.71	61.29	38.63	90.4138			1330.71	81.76	43.47	90.4138			1330.71	69.23	38.21	90.4138
1332.64	62.65	38.91	90.5383			1332.64	81.41	43.76	90.5383			1332.64	69.41	38.5	90.5383
1334.57	62.77	39.19	90.6656			1334.57	80.43	44.04	90.6656			1334.57	69.26	38.79	90.6656
1336.49	61.84	39.47	90.7852			1336.49	79.05	44.31	90.7852			1336.49	68.71	39.07	90.7852
1338.42	60.54	39.76	90.881			1338.42	77.5	44.58	90.881			1338.42	67.78	39.35	90.881
1340.35	59.51	40.04	90.9253			1340.35	76.03	44.85	90.9253			1340.35	66.55	39.62	90.9253
1342.28	59.08	40.32	90.9429			1342.28	74.82	45.11	90.9429			1342.28	65.19	39.88	90.9429
1344.21	59.24	40.59	90.9549			1344.21	74.02	45.35	90.9549			1344.21	63.84	40.13	90.9549
1346.14	59.87	40.86	90.9411			1346.14	73.7	45.6	90.9411			1346.14	62.66	40.37	90.9411
1348.07	60.96	41.15	90.8803			1348.07	73.9	45.85	90.8803			1348.07	61.78	40.62	90.8803
1349.99	62.61	41.42	90.8532			1349.99	74.54	46.09	90.8532			1349.99	61.27	40.86	90.8532
1351.92	64.88	41.68	90.9114			1351.92	75.43	46.33	90.9114			1351.92	61.18	41.1	90.9114
1353.85	67.59	41.92	91.0468			1353.85	76.34	46.56	91.0468			1353.85	61.53	41.32	91.0468
1355.78	70.27	42.15	91.2112			1355.78	77.06	46.78	91.2112			1355.78	62.22	41.54	91.2112
1357.71	72.44	42.38	91.2942			1357.71	77.47	46.99	91.2942			1357.71	63.15	41.77	91.2942
1359.64	73.85	42.61	91.2807			1359.64	77.52	47.2	91.2807			1359.64	64.19	42.01	91.2807
1361.57	74.63	42.83	91.2863			1361.57	77.24	47.41	91.2863			1361.57	65.23	42.25	91.2863
1363.49	75.03	43.04	91.3571			1363.49	76.71	47.62	91.3571			1363.49	66.17	42.47	91.3571
1365.42	75.21	43.24	91.4317			1365.42	75.94	47.82	91.4317			1365.42	66.98	42.69	91.4317
1367.35	75.19	43.44	91.4808			1367.35	74.98	48.01	91.4808			1367.35	67.64	42.91	91.4808
1369.28	74.78	43.64	91.5014			1369.28	73.98	48.21	91.5014			1369.28	68.18	43.13	91.5014
1371.21	73.75	43.8	91.4108			1371.21	73.15	48.36	91.4108			1371.21	68.55	43.32	91.4108
1373.14	72.05	43.91	91.1614			1373.14	72.53	48.46	91.1614			1373.14	68.77	43.44	91.1614
1375.07	69.93	43.97	90.9282			1375.07	72.12	48.54	90.9282			1375.07	68.89	43.51	90.9282
1376.99	67.59	44.03	90.8067			1376.99	71.81	48.6	90.8067			1376.99	69	43.56	90.8067
1378.92	65.21	44.11	90.6896			1378.92	71.56	48.68	90.6896			1378.92	69.17	43.63	90.6896
1380.85	62.84	44.24	90.5393			1380.85	71.37	48.79	90.5393			1380.85	69.45	43.76	90.5393
1382.78	60.67	44.39	90.49			1382.78	71.19	48.92	90.49			1382.78	69.83	43.9	90.49
1384.71	59.05	44.57	90.4982			1384.71	71.01	49.08	90.4982			1384.71	70.32	44.07	90.4982
1386.64	58.18	44.78	90.6036			1386.64	70.84	49.25	90.6036			1386.64	70.92	44.26	90.6036
1388.57	58.14	44.98	90.8371			1388.57	70.44	49.42	90.8371			1388.57	71.56	44.45	90.8371
1390.49	58.85	45.2	91.0918			1390.49	69.5	49.59	91.0918			1390.49	72.19	44.65	91.0918
1392.42	60.23	45.44	91.364			1392.42	67.69	49.75	91.364			1392.42	72.79	44.87	91.364
1394.35	62.21	45.68	91.6352			1394.35	65.16	49.89	91.6352			1394.35	73.33	45.08	91.6352
1396.28	64.58	45.9	91.7977			1396.28	62.35	49.99	91.7977			1396.28	73.78	45.29	91.7977
1398.21	67.1	46.05	91.7908			1398.21	59.56	50.03	91.7908			1398.21	74.09	45.43	91.7908
1400.14	69.6	46.16	91.6901			1400.14	56.88	50.01	91.6901			1400.14	74.27	45.51	91.6901
1402.07	71.96	46.26	91.6183			1402.07	54.46	49.99	91.6183			1402.07	74.4	45.6	91.6183
1403.99	73.97	46.42	91.5101			1403.99	52.41	50	91.5101			1403.99	74.54	45.74	91.5101
1405.92	75.41	46.61	91.4368			1405.92	50.88	50.06	91.4368			1405.92	74.68	45.93	91.4368
1407.85	76.05	46.8	91.4896			1407.85	49.61	50.14	91.4896			1407.85	74.76	46.11	91.4896
1409.78	76.13	46.98	91.633			1409.78	48.41	50.26	91.633			1409.78	74.8	46.29	91.633
1411.71	75.89	47.17	91.8519			1411.71	46.99	50.4	91.8519			1411.71	74.85	46.47	91.8519
1413.64	75.36	47.37	92.0924			1413.64	45.18	50.57	92.0924			1413.64	74.89	46.66	92.0924
1415.56	74.58	47.59	92.2381			1415.56	43.08	50.76	92.2381			1415.56	74.97	46.87	92.2381
1417.49	73.45	47.82	92.3444			1417.49	40.85	50.97	92.3444			1417.49	75.05	47.1	92.3444
1419.42	71.77	48.06	92.4861			1419.42	38.58	51.19	92.4861			1419.42	75.07	47.33	92.4861
1421.35	69.52	48.34	92.5657			1421.35	36.67	51.43	92.5657			1421.35	75	47.59	92.5657
1423.28	66.71	48.64	92.6062			1423.28	35.4	51.7	92.6062			1423.28	74.86	47.9	92.6062
1425.21	63.63	48.93	92.6981			1425.21	34.95	51.96	92.6981			1425.21	74.48	48.18	92.6981
1427.14	60.63	49.21	92.7556			1427.14	35.34	52.21	92.7556			1427.14	73.85	48.47	92.7556
1429.06	57.98	49.51	92.7488			1429.06	36.44	52.47	92.7488			1429.06	73.02	48.8	92.7488
1430.99	55.91	49.84	92.7274			1430.99	37.84	52.75	92.7274			1430.99	72.02	49.15	92.7274
1432.92	54.51	50.17	92.7701			1432.92	39.02	53.04	92.7701			1432.92	70.89	49.49	92.7701
1434.85	53.74	50.47	92.8466			1434.85	39.39	53.32	92.8466			1434.85	69.67	49.81	92.8466
1436.78	53.68	50.77	92.8821			1436.78	40.48	53.61	92.8821			1436.78	68.45	50.12	92.8821
1438.71	54.09	51.06	92.9175			1438.71	38.2	53.88	92.9175			1438.71	67.26	50.42	92.9175
1440.64	54.79	51.35	92.8854			1440.64	35.96	54.14	92.8854			1440.64	66.17	50.72	92.8854
1442.56	55.67	51.68	92.757			1442.56	34.58	54.44	92.757			1442.56	65.27	51.06	92.757
1444.49	56.34	51.95	92.8172			1444.49	33.59	54.71	92.8172			1444.49	64.49	51.36	92.8172
1446.42	56.35	52.14	93.0876			1446.42	33.02	54.91	93.0876			1446.42	63.72	51.58	93.0876
1448.35	55.85	52.3	93.3677			1448.35	32.93	55.08	93.3677			1448.35	63.03	51.78	93.3677
1450.28	54.97	52.45	93.6322			1450.28	33.11	55.24	93.6322			1450.28	62.47	51.98	93.6322
1452.21	53.58	52.53	93.9412			1452.21	33.45	55.34	93.9412			1452.21	61.94	52.14	93.9412
1454.14	50.85	52.57	94.1675			1454.14	35.24	55.39	94.1675			1454.14	61.44	52.27	94.1675
1456.06	47.29	52.59	94.2384			1456.06	34.74	55.41	94.2384			1456.06	61.04	52.43	94.2384
1457.99	43.51	52.63	94.145			1457.99	35.28	55.44	94.145			1457.99	60.79	52.63	94.145
1459.92	39.82	52.67	94.1085			1459.92	35.67	55.5	94.1085			1459.92	60.69	52.85	94.1085
1461.85	36.76	52.7	94.1928			1461.85	36.27	55.58	94.1928			1461.85	60.78	53.06	94.1928
1463.78	34.54	52.77	94.2787			1463.78	37.38	55.72	94.2787			1463.78	61.04	53.27	94.2787
1465.71	33.06	52.92	94.2639			1465.71	39.35	55.93	94.2639			1465.71	61.55	53.51	94.2639
1467.64	32.28	53.19	94.1739			1467.64	42.4	56.24	94.1739			1467.64	62.37	53.82	94.1739
1469.56	31.98	53.53	94.1171			1469.56	46.57	56.64	94.1171			1469.56	63.48	54.17	94.1171
1471.49	31.83	53.89	94.209			1471.49	51.71	57.07	94.209			1471.49	64.77	54.5	94.209
1473.42	31.62	54.28	94.2833			1473.42	57.4	57.54	94.2833			1473.42	66.16	54.84	94.2833
1475.35	31.27	54.77	94.2332			1475.35	62.89	58.09	94.2332			1475.35	67.68	55.26	94.2332
1477.28	30.36	55.27	94.2874			1477.28	67.22	58.69	94.2874			1477.28	69.22	55.7	94.2874
1479.21	28.63	55.7	94.4792			1479.21	70.22	59.24	94.4792			1479.21	70.69	56.11	94.4792
1481.14	26.1	56.11	94.5448			1481.14	72.38	59.76	94.5448			1481.14	72.14	56.53	94.5448
1483.06	23.54	56.51	94.4451			1483.06	73.75	60.27	94.4451			1483.06	73.62	57.01	94.4451
1484.99	21.4	56.87	94.4198			1484.99	74.44	60.76	94.4198			1484.99	75.18	57.48	94.4198
1486.92	19.95	57.15	94.6483			1486.92	74.85	61.19	94.6483			1486.92	76.8	57.87	94.6483
1488.85	19.43	57.4	94.933			1488.85	75.31	61.57	94.933			1488.85	78.52	58.21	94.933
1490.78	19.86	57.71	95.0523			1490.78	75.77	61.94	95.0523			1490.78	80.41	58.56	95.0523
1492.71	21.22	58.1	94.9513			1492.71	76.31	62.35	94.9513			1492.71	82.53	58.98	94.9513
1494.64	23.48	58.45	95.0978			1494.64	76.7	62.71	95.0978			1494.64	84.63	59.35	95.0978
1496.56	26.6	58.76	95.4274			1496.56	76.87	63.02	95.4274			1496.56	86.63	59.65	95.4274
1498.49	30.43	59.08	95.6959			1498.49	76.95	63.31	95.6959			1498.49	88.47	59.94	95.6959
1500.42	34.7	59.42	95.8459			1500.42	76.93	63.6	95.8459			1500.42	90.05	60.26	95.8459
1502.35	39	59.79	95.943			1502.35	76.85	63.88	95.943			1502.35	91.29	60.58	95.943
1504.28	42.83	60.1	96.1896			1504.28	76.59	64.14	96.1896			1504.28	92.11	60.87	96.1896
1506.21	46.22	60.41	96.3522			1506.21	76.22	64.39	96.3522			1506.21	92.68	61.18	96.3522
1508.14	49.06	60.77	96.3728			1508.14	75.83	64.67	96.3728			1508.14	93.14	61.54	96.3728
1510.06	51.52	61.09	96.5336			1510.06	75.23	64.93	96.5336			1510.06	93.43	61.86	96.5336
1511.99	53.94	61.39	96.7365			1511.99	74.31	65.16	96.7365			1511.99	93.65	62.15	96.7365
1513.92	56.51	61.66	96.8863			1513.92	73.16	65.36	96.8863			1513.92	93.81	62.42	96.8863
1515.85	59.18	61.96	96.8947			1515.85	71.67	65.54	96.8947			1515.85	93.98	62.71	96.8947
1517.78	61.95	62.35	96.6757			1517.78	69.87	65.77	96.6757			1517.78	94.22	63.07	96.6757
1519.71	64.57	62.75	96.4133			1519.71	67.79	66.02	96.4133			1519.71	94.51	63.47	96.4133
1521.64	66.91	63	96.5715			1521.64	65.27	66.17	96.5715			1521.64	94.58	63.73	96.5715
1523.56	68.92	63.25	96.6363			1523.56	62.39	66.27	96.6363			1523.56	94.62	63.98	96.6363
1525.49	70.53	63.59	96.3867			1525.49	59.68	66.39	96.3867			1525.49	94.77	64.33	96.3867
1527.42	71.67	63.95	96.1759			1527.42	57.2	66.5	96.1759			1527.42	94.97	64.69	96.1759
1529.35	72.26	64.23	96.1771			1529.35	54.4	66.54	96.1771			1529.35	95.07	64.99	96.1771
1531.28	72.36	64.43	96.3665			1531.28	51.2	66.51	96.3665			1531.28	95.08	65.22	96.3665
1533.21	72.15	64.61	96.5744			1533.21	47.63	66.44	96.5744			1533.21	95.04	65.42	96.5744
1535.14	71.5	64.76	96.7496			1535.14	43.85	66.33	96.7496			1535.14	94.95	65.59	96.7496
1537.06	70.61	64.87	96.9783			1537.06	39.99	66.19	96.9783			1537.06	94.78	65.7	96.9783
1538.99	69.34	64.99	97.0296			1538.99	36.04	66.06	97.0296			1538.99	94.61	65.83	97.0296
1540.92	67.75	65.1	96.9592			1540.92	32.18	65.94	96.9592			1540.92	94.39	65.95	96.9592
1542.85	65.73	65.24	96.7588			1542.85	28.28	65.86	96.7588			1542.85	94.18	66.12	96.7588
1544.78	63.58	65.53	96.3378			1544.78	24.56	65.92	96.3378			1544.78	94.17	66.43	96.3378
1546.71	61.17	65.73	96.3545			1546.71	21.01	66.01	96.3545			1546.71	94.04	66.64	96.3545
1548.64	58	65.79	96.4836			1548.64	17.19	66.05	96.4836			1548.64	93.71	66.73	96.4836
1550.56	54.36	65.92	96.3581			1550.56	13.62	66.14	96.3581			1550.56	93.42	66.88	96.3581
1552.49	50.51	66.11	96.174			1552.49	10.75	66.3	96.174			1552.49	93.2	67.07	96.174
1554.42	46.48	66.26	96.2071			1554.42	8.68	66.47	96.2071			1554.42	92.94	67.24	96.2071
1556.35	42.48	66.35	96.3819			1556.35	7.23	66.6	96.3819			1556.35	92.59	67.33	96.3819
1558.28	38.77	66.39	96.5489			1558.28	6.38	66.69	96.5489			1558.28	92.17	67.37	96.5489
1560.21	35.6	66.46	96.5162			1560.21	6.06	66.78	96.5162			1560.21	91.77	67.43	96.5162
1562.14	33.03	66.62	96.2635			1562.14	6.2	66.91	96.2635			1562.14	91.49	67.57	96.2635
1564.06	31.15	66.76	96.0835			1564.06	6.82	67.02	96.0835			1564.06	91.23	67.68	96.0835
1565.99	29.97	66.88	95.857			1565.99	8.02	67.1	95.857			1565.99	90.97	67.77	95.857
1567.92	29.51	67.04	95.5157			1567.92	9.94	67.2	95.5157			1567.92	90.79	67.9	95.5157
1569.85	29.71	67.25	95.1459			1569.85	12.7	67.34	95.1459			1569.85	90.72	68.09	95.1459
1571.78	30.58	67.48	94.88			1571.78	16.39	67.51	94.88			1571.78	90.75	68.29	94.88
1573.71	31.86	67.53	95.0185			1573.71	20.65	67.61	95.0185			1573.71	90.61	68.31	95.0185
1575.64	33.27	67.56	94.9238			1575.64	24.58	67.68	94.9238			1575.64	90.43	68.3	94.9238
1577.56	34.86	67.63	94.6771			1577.56	28.13	67.81	94.6771			1577.56	90.36	68.34	94.6771
1579.49	36.46	67.72	94.4137			1579.49	31.25	67.97	94.4137			1579.49	90.34	68.41	94.4137
1581.42	37.89	67.82	94.1337			1581.42	34.11	68.16	94.1337			1581.42	90.35	68.49	94.1337
1583.35	39.1	67.88	93.9543			1583.35	36.52	68.36	93.9543			1583.35	90.33	68.54	93.9543
1585.28	40.13	67.91	93.824			1585.28	38.89	68.56	93.824			1585.28	90.26	68.55	93.824
1587.21	41.08	67.98	93.601			1587.21	41.14	68.78	93.601			1587.21	90.22	68.58	93.601
1589.14	42	68.02	93.4351			1589.14	43.14	68.99	93.4351			1589.14	90.17	68.61	93.4351
1591.06	43.01	67.98	93.4392			1591.06	44.99	69.14	93.4392			1591.06	90.01	68.53	93.4392
1592.99	44.28	67.9	93.4065			1592.99	46.87	69.24	93.4065			1592.99	89.77	68.4	93.4065
1594.92	45.83	67.82	93.3045			1594.92	48.64	69.31	93.3045			1594.92	89.51	68.25	93.3045
1596.85	47.68	67.69	93.1937			1596.85	50.34	69.32	93.1937			1596.85	89.17	68.05	93.1937
1598.78	49.82	67.51	93.0808			1598.78	51.93	69.29	93.0808			1598.78	88.74	67.79	93.0808
1600.71	52.25	67.31	92.8993			1600.71	53.48	69.22	92.8993			1600.71	88.26	67.5	92.8993
1602.64	54.86	67.12	92.6598			1602.64	54.92	69.13	92.6598			1602.64	87.78	67.21	92.6598
1604.56	57.5	66.85	92.554			1604.56	56.22	68.98	92.554			1604.56	87.22	66.83	92.554
1606.49	60.08	66.5	92.4732			1606.49	57.32	68.76	92.4732			1606.49	86.57	66.37	92.4732
1608.42	62.51	66.15	92.3246			1608.42	58.29	68.5	92.3246			1608.42	85.9	65.89	92.3246
1610.35	64.66	65.77	92.2114			1610.35	59.11	68.23	92.2114			1610.35	85.22	65.38	92.2114
1612.28	66.5	65.37	92.1211			1612.28	59.84	67.92	92.1211			1612.28	84.5	64.84	92.1211
1614.21	67.99	64.98	91.9813			1614.21	60.49	67.59	91.9813			1614.21	83.77	64.29	91.9813
1616.14	69.13	64.58	91.853			1616.14	61.1	67.25	91.853			1616.14	83.02	63.73	91.853
1618.06	69.93	64.19	91.6947			1618.06	61.68	66.9	91.6947			1618.06	82.26	63.19	91.6947
1619.99	70.45	63.89	91.4335			1619.99	62.31	66.59	91.4335			1619.99	81.53	62.73	91.4335
1621.92	70.71	63.67	91.1202			1621.92	62.98	66.35	91.1202			1621.92	80.9	62.36	91.1202
1623.85	70.68	63.43	91.0101			1623.85	63.58	66.12	91.0101			1623.85	80.22	61.98	91.0101
1625.78	70.41	63.21	90.96			1625.78	64.1	65.92	90.96			1625.78	79.52	61.64	90.96
1627.71	70.01	63.09	90.8551			1627.71	64.63	65.77	90.8551			1627.71	78.89	61.4	90.8551
1629.64	69.46	63.05	90.7508			1629.64	65.12	65.7	90.7508			1629.64	78.36	61.25	90.7508
1631.56	68.75	63.09	90.6827			1631.56	65.56	65.68	90.6827			1631.56	77.9	61.19	90.6827
1633.49	67.91	63.19	90.5737			1633.49	65.97	65.72	90.5737			1633.49	77.53	61.2	90.5737
1635.42	66.78	63.35	90.6278			1635.42	66.29	65.82	90.6278			1635.42	77.22	61.29	90.6278
1637.35	65.45	63.62	90.7704			1637.35	66.54	66.02	90.7704			1637.35	77.03	61.5	90.7704
1639.28	63.94	64.03	90.8807			1639.28	66.87	66.33	90.8807			1639.28	77	61.85	90.8807
1641.21	62.31	64.38	91.2363			1641.21	66.99	66.63	91.2363			1641.21	76.93	62.16	91.2363
1643.14	60.9	64.73	91.65			1643.14	66.98	66.93	91.65			1643.14	76.86	62.47	91.65
1645.06	59.82	65.16	91.9137			1645.06	66.94	67.28	91.9137			1645.06	76.9	62.88	91.9137
1646.99	59.19	65.72	91.9996			1646.99	66.97	67.7	91.9996			1646.99	77.13	63.42	91.9996
1648.92	59.02	66.31	92.0835			1648.92	67.01	68.16	92.0835			1648.92	77.52	64	92.0835
1650.85	59.34	66.84	92.3891			1650.85	66.98	68.6	92.3891			1650.85	77.92	64.52	92.3891
1652.78	60.32	67.41	92.5306			1652.78	66.99	69.04	92.5306			1652.78	78.46	65.09	92.5306
1654.71	61.94	68.07	92.4263			1654.71	67.17	69.52	92.4263			1654.71	79.18	65.76	92.4263
1656.64	64.09	68.75	92.2731			1656.64	67.46	70.03	92.2731			1656.64	80.02	66.47	92.2731
1658.56	66.66	69.46	92.183			1658.56	67.85	70.56	92.183			1658.56	80.97	67.2	92.183
1660.49	69.43	70.16	92.1845			1660.49	68.29	71.1	92.1845			1660.49	81.97	67.93	92.1845
1662.42	72.1	70.83	92.3417			1662.42	68.75	71.64	92.3417			1662.42	82.94	68.63	92.3417
1664.35	74.62	71.54	92.4408			1664.35	69.28	72.22	92.4408			1664.35	83.92	69.39	92.4408
1666.28	76.81	72.23	92.5853			1666.28	69.88	72.79	92.5853			1666.28	84.86	70.13	92.5853
1668.21	78.68	72.77	92.9652			1668.21	70.31	73.29	92.9652			1668.21	85.57	70.74	92.9652
1670.14	80.45	73.39	93.186			1670.14	70.8	73.83	93.186			1670.14	86.27	71.42	93.186
1672.06	81.87	73.95	93.5655			1672.06	71.24	74.35	93.5655			1672.06	86.86	72.04	93.5655
1673.99	83.03	74.48	93.9266			1673.99	71.65	74.85	93.9266			1673.99	87.34	72.64	93.9266
1675.92	83.93	74.98	94.2776			1675.92	72.03	75.3	94.2776			1675.92	87.72	73.2	94.2776
1677.85	84.68	75.45	94.6614			1677.85	72.4	75.73	94.6614			1677.85	87.99	73.73	94.6614
1679.78	85.42	75.97	94.8201			1679.78	72.83	76.16	94.8201			1679.78	88.23	74.33	94.8201
1681.71	86.08	76.54	94.7896			1681.71	73.36	76.6	94.7896			1681.71	88.48	74.97	94.7896
1683.64	86.63	77.04	94.885			1683.64	73.84	77.01	94.885			1683.64	88.62	75.55	94.885
1685.56	87.25	77.57	95.0754			1685.56	74.33	77.44	95.0754			1685.56	88.71	76.14	95.0754
1687.49	87.76	78.04	95.361			1687.49	74.79	77.84	95.361			1687.49	88.74	76.68	95.361
1689.42	88.17	78.4	95.6516			1689.42	75.17	78.18	95.6516			1689.42	88.61	77.12	95.6516
1691.35	88.58	78.75	95.7912			1691.35	75.53	78.48	95.7912			1691.35	88.43	77.57	95.7912
1693.28	88.99	79.11	95.8757			1693.28	75.94	78.79	95.8757			1693.28	88.26	78.01	95.8757
1695.21	89.39	79.47	95.9454			1695.21	76.37	79.1	95.9454			1695.21	88.06	78.46	95.9454
1697.14	89.77	79.81	96.0297			1697.14	76.81	79.4	96.0297			1697.14	87.78	78.86	96.0297
1699.06	90.05	80.02	96.2444			1699.06	77.14	79.62	96.2444			1699.06	87.3	79.15	96.2444
1700.99	90.39	80.28	96.2147			1700.99	77.53	79.83	96.2147			1700.99	86.74	79.46	96.2147
1702.92	90.74	80.59	96.1097			1702.92	77.99	80.06	96.1097			1702.92	86.13	79.81	96.1097
1704.85	91.07	80.86	96.1445			1704.85	78.44	80.29	96.1445			1704.85	85.4	80.12	96.1445
1706.78	91.38	81.11	96.1646			1706.78	78.85	80.49	96.1646			1706.78	84.43	80.39	96.1646
1708.71	91.68	81.35	96.0826			1708.71	79.27	80.68	96.0826			1708.71	83.22	80.64	96.0826
1710.63	91.95	81.57	96.0691			1710.63	79.66	80.87	96.0691			1710.63	81.76	80.84	96.0691
1712.56	92.23	81.78	96.101			1712.56	80.05	81.06	96.101			1712.56	80.02	81.06	96.101
1714.49	92.41	81.91	96.1769			1714.49	80.36	81.21	96.1769			1714.49	78	81.2	96.1769
1716.42	92.59	82.03	96.1255			1716.42	80.64	81.33	96.1255			1716.42	75.72	81.34	96.1255
1718.35	92.8	82.22	95.9827			1718.35	80.99	81.5	95.9827			1718.35	73.36	81.53	95.9827
1720.28	93.01	82.42	95.9291			1720.28	81.34	81.7	95.9291			1720.28	70.97	81.74	95.9291
1722.21	93.15	82.54	96.0153			1722.21	81.58	81.86	96.0153			1722.21	68.56	81.88	96.0153
1724.13	93.3	82.68	96.0088			1724.13	81.82	82.02	96.0088			1724.13	66.21	82.04	96.0088
1726.06	93.46	82.87	95.9174			1726.06	82.11	82.21	95.9174			1726.06	64.12	82.26	95.9174
1727.99	93.65	83.08	95.867			1727.99	82.42	82.44	95.867			1727.99	62.32	82.5	95.867
1729.92	93.8	83.28	95.9461			1729.92	82.7	82.67	95.9461			1729.92	60.89	82.74	95.9461
1731.85	93.9	83.4	96.2173			1731.85	82.89	82.87	96.2173			1731.85	59.81	82.9	96.2173
1733.78	93.98	83.49	96.433			1733.78	83.03	83.05	96.433			1733.78	59.13	83.04	96.433
1735.71	94.09	83.63	96.5438			1735.71	83.23	83.25	96.5438			1735.71	58.95	83.24	96.5438
1737.63	94.16	83.76	96.6822			1737.63	83.41	83.43	96.6822			1737.63	59.33	83.42	96.6822
1739.56	94.21	83.85	96.7983			1739.56	83.56	83.58	96.7983			1739.56	60.25	83.58	96.7983
1741.49	94.27	83.95	96.7728			1741.49	83.73	83.72	96.7728			1741.49	61.81	83.74	96.7728
1743.42	94.34	84.08	96.6934			1743.42	83.96	83.86	96.6934			1743.42	63.94	83.92	96.6934
1745.35	94.43	84.21	96.6289			1745.35	84.2	84.02	96.6289			1745.35	66.61	84.1	96.6289
1747.28	94.51	84.33	96.5789			1747.28	84.45	84.16	96.5789			1747.28	69.72	84.27	96.5789
1749.21	94.5	84.34	96.6393			1749.21	84.58	84.24	96.6393			1749.21	73.03	84.33	96.6393
1751.13	94.52	84.37	96.585			1751.13	84.74	84.3	96.585			1751.13	76.4	84.4	96.585
1753.06	94.54	84.43	96.4551			1753.06	84.93	84.38	96.4551			1753.06	79.75	84.5	96.4551
1754.99	94.56	84.49	96.317			1754.99	85.13	84.46	96.317			1754.99	82.85	84.61	96.317
1756.92	94.61	84.6	96.1089			1756.92	85.36	84.56	96.1089			1756.92	85.6	84.76	96.1089
1758.85	94.69	84.75	95.9632			1758.85	85.62	84.7	95.9632			1758.85	87.88	84.94	95.9632
1760.78	94.76	84.88	95.986			1760.78	85.83	84.84	95.986			1760.78	89.63	85.11	95.986
1762.71	94.84	85.01	96.1603			1762.71	86.02	85.01	96.1603			1762.71	90.91	85.28	96.1603
1764.63	94.91	85.15	96.3862			1764.63	86.16	85.18	96.3862			1764.63	91.84	85.45	96.3862
1766.56	94.99	85.31	96.5259			1766.56	86.3	85.35	96.5259			1766.56	92.58	85.65	96.5259
1768.49	95.09	85.51	96.5836			1768.49	86.46	85.55	96.5836			1768.49	93.22	85.88	96.5836
1770.42	95.2	85.74	96.6298			1770.42	86.63	85.76	96.6298			1770.42	93.75	86.13	96.6298
1772.35	95.29	85.98	96.6788			1772.35	86.77	85.97	96.6788			1772.35	94.22	86.39	96.6788
1774.28	95.38	86.23	96.6683			1774.28	86.93	86.17	96.6683			1774.28	94.65	86.66	96.6683
1776.21	95.46	86.49	96.5976			1776.21	87.1	86.37	96.5976			1776.21	95.05	86.94	96.5976
1778.13	95.57	86.78	96.4429			1778.13	87.3	86.58	96.4429			1778.13	95.46	87.24	96.4429
1780.06	95.66	87.05	96.3233			1780.06	87.49	86.79	96.3233			1780.06	95.84	87.53	96.3233
1781.99	95.74	87.29	96.2655			1781.99	87.66	86.97	96.2655			1781.99	96.19	87.79	96.2655
1783.92	95.83	87.51	96.2175			1783.92	87.83	87.15	96.2175			1783.92	96.53	88.03	96.2175
1785.85	95.91	87.69	96.2469			1785.85	87.99	87.31	96.2469			1785.85	96.83	88.22	96.2469
1787.78	95.94	87.78	96.39			1787.78	88.08	87.43	96.39			1787.78	97.06	88.33	96.39
1789.71	95.97	87.84	96.5179			1789.71	88.16	87.51	96.5179			1789.71	97.27	88.39	96.5179
1791.63	96	87.86	96.5769			1791.63	88.24	87.56	96.5769			1791.63	97.49	88.43	96.5769
1793.56	96.04	87.86	96.5707			1793.56	88.35	87.58	96.5707			1793.56	97.7	88.43	96.5707
1795.49	96.08	87.81	96.5379			1795.49	88.45	87.56	96.5379			1795.49	97.9	88.39	96.5379
1797.42	96.12	87.72	96.4653			1797.42	88.56	87.5	96.4653			1797.42	98.09	88.31	96.4653
1799.35	96.14	87.57	96.4072			1799.35	88.64	87.39	96.4072			1799.35	98.26	88.16	96.4072
1801.28	96.18	87.37	96.3013			1801.28	88.75	87.24	96.3013			1801.28	98.43	87.96	96.3013
1803.21	96.23	87.15	96.1089			1803.21	88.88	87.05	96.1089			1803.21	98.62	87.73	96.1089
1805.13	96.26	86.87	95.9352			1805.13	89.01	86.82	95.9352			1805.13	98.79	87.43	95.9352
1807.06	96.26	86.46	95.8449			1807.06	89.06	86.51	95.8449			1807.06	98.91	87.01	95.8449
1808.99	96.27	86.01	95.7106			1808.99	89.12	86.14	95.7106			1808.99	99.02	86.55	95.7106
1810.92	96.29	85.54	95.5345			1810.92	89.22	85.75	95.5345			1810.92	99.15	86.07	95.5345
1812.85	96.32	85.04	95.408			1812.85	89.31	85.34	95.408			1812.85	99.26	85.55	95.408
1814.78	96.33	84.54	95.3162			1814.78	89.38	84.93	95.3162			1814.78	99.36	85.03	95.3162
1816.71	96.34	84.04	95.2943			1816.71	89.43	84.54	95.2943			1816.71	99.44	84.51	95.2943
1818.63	96.32	83.59	95.3462			1818.63	89.43	84.19	95.3462			1818.63	99.48	84.04	95.3462
1820.56	96.32	83.25	95.3924			1820.56	89.45	83.92	95.3924			1820.56	99.52	83.69	95.3924
1822.49	96.31	83.04	95.4147			1822.49	89.48	83.76	95.4147			1822.49	99.56	83.47	95.4147
1824.42	96.3	82.95	95.457			1824.42	89.49	83.7	95.457			1824.42	99.59	83.38	95.457
1826.35	96.27	82.98	95.5343			1826.35	89.47	83.74	95.5343			1826.35	99.6	83.42	95.5343
1828.28	96.27	83.17	95.5562			1828.28	89.5	83.9	95.5562			1828.28	99.63	83.61	95.5562
1830.21	96.27	83.48	95.545			1830.21	89.55	84.15	95.545			1830.21	99.69	83.93	95.545
1832.13	96.24	83.84	95.5937			1832.13	89.57	84.44	95.5937			1832.13	99.73	84.29	95.5937
1834.06	96.21	84.22	95.6387			1834.06	89.56	84.75	95.6387			1834.06	99.74	84.67	95.6387
1835.99	96.19	84.62	95.6609			1835.99	89.56	85.07	95.6609			1835.99	99.75	85.08	95.6609
1837.92	96.16	85	95.6926			1837.92	89.57	85.38	95.6926			1837.92	99.76	85.47	95.6926
1839.85	96.14	85.35	95.7502			1839.85	89.58	85.67	95.7502			1839.85	99.76	85.83	95.7502
1841.78	96.12	85.67	95.7645			1841.78	89.61	85.93	95.7645			1841.78	99.76	86.16	95.7645
1843.71	96.09	85.94	95.8028			1843.71	89.64	86.15	95.8028			1843.71	99.73	86.44	95.8028
1845.63	96.04	86.17	95.8614			1845.63	89.63	86.34	95.8614			1845.63	99.67	86.68	95.8614
1847.56	96.01	86.4	95.8604			1847.56	89.66	86.52	95.8604			1847.56	99.61	86.92	95.8604
1849.49	95.97	86.63	95.8193			1849.49	89.69	86.68	95.8193			1849.49	99.55	87.15	95.8193
1851.42	95.94	86.86	95.7338			1851.42	89.74	86.85	95.7338			1851.42	99.5	87.38	95.7338
1853.35	95.95	87.12	95.5987			1853.35	89.81	87.03	95.5987			1853.35	99.48	87.65	95.5987
1855.28	95.97	87.39	95.5031			1855.28	89.92	87.22	95.5031			1855.28	99.47	87.92	95.5031
1857.21	95.95	87.61	95.588			1857.21	89.96	87.4	95.588			1857.21	99.42	88.15	95.588
1859.13	95.92	87.77	95.7925			1859.13	89.94	87.55	95.7925			1859.13	99.32	88.31	95.7925
1861.06	95.89	87.93	95.9622			1861.06	89.89	87.69	95.9622			1861.06	99.2	88.45	95.9622
1862.99	95.86	88.08	96.0803			1862.99	89.87	87.83	96.0803			1862.99	99.1	88.61	96.0803
1864.92	95.83	88.23	96.1626			1864.92	89.86	87.96	96.1626			1864.92	98.99	88.76	96.1626
1866.85	95.8	88.38	96.2194			1866.85	89.87	88.09	96.2194			1866.85	98.88	88.9	96.2194
1868.78	95.78	88.51	96.2345			1868.78	89.88	88.21	96.2345			1868.78	98.77	89.04	96.2345
1870.71	95.76	88.64	96.2055			1870.71	89.91	88.32	96.2055			1870.71	98.66	89.18	96.2055
1872.63	95.73	88.77	96.1539			1872.63	89.94	88.42	96.1539			1872.63	98.55	89.32	96.1539
1874.56	95.73	88.9	96.0658			1874.56	89.98	88.51	96.0658			1874.56	98.45	89.46	96.0658
1876.49	95.72	89.03	95.9817			1876.49	90.02	88.59	95.9817			1876.49	98.36	89.59	95.9817
1878.42	95.72	89.14	95.907			1878.42	90.07	88.68	95.907			1878.42	98.27	89.71	95.907
1880.35	95.72	89.25	95.8308			1880.35	90.12	88.76	95.8308			1880.35	98.17	89.82	95.8308
1882.28	95.71	89.31	95.859			1882.28	90.16	88.82	95.859			1882.28	98.05	89.9	95.859
1884.21	95.66	89.34	95.9776			1884.21	90.14	88.85	95.9776			1884.21	97.9	89.92	95.9776
1886.13	95.62	89.35	96.0566			1886.13	90.14	88.88	96.0566			1886.13	97.76	89.93	96.0566
1888.06	95.58	89.35	96.0824			1888.06	90.16	88.89	96.0824			1888.06	97.61	89.93	96.0824
1889.99	95.53	89.33	96.0682			1889.99	90.18	88.89	96.0682			1889.99	97.46	89.92	96.0682
1891.92	95.49	89.3	96.0364			1891.92	90.2	88.87	96.0364			1891.92	97.32	89.89	96.0364
1893.85	95.46	89.25	95.9948			1893.85	90.23	88.84	95.9948			1893.85	97.18	89.85	95.9948
1895.78	95.44	89.18	95.9501			1895.78	90.26	88.79	95.9501			1895.78	97.03	89.78	95.9501
1897.71	95.42	89.09	95.9205			1897.71	90.29	88.72	95.9205			1897.71	96.87	89.69	95.9205
1899.63	95.42	88.98	95.8778			1899.63	90.31	88.64	95.8778			1899.63	96.72	89.58	95.8778
1901.56	95.45	88.87	95.8076			1901.56	90.35	88.55	95.8076			1901.56	96.57	89.47	95.8076
1903.49	95.47	88.75	95.7644			1903.49	90.39	88.45	95.7644			1903.49	96.42	89.34	95.7644
1905.42	95.48	88.6	95.7792			1905.42	90.43	88.35	95.7792			1905.42	96.25	89.19	95.7792
1907.35	95.5	88.45	95.7778			1907.35	90.45	88.24	95.7778			1907.35	96.07	89.03	95.7778
1909.28	95.51	88.29	95.7838			1909.28	90.48	88.13	95.7838			1909.28	95.88	88.86	95.7838
1911.21	95.51	88.12	95.8274			1911.21	90.47	88.01	95.8274			1911.21	95.68	88.67	95.8274
1913.13	95.5	87.94	95.8633			1913.13	90.47	87.9	95.8633			1913.13	95.46	88.49	95.8633
1915.06	95.48	87.76	95.8758			1915.06	90.47	87.77	95.8758			1915.06	95.24	88.32	95.8758
1916.99	95.47	87.6	95.8522			1916.99	90.47	87.65	95.8522			1916.99	95.02	88.15	95.8522
1918.92	95.46	87.43	95.7976			1918.92	90.47	87.53	95.7976			1918.92	94.79	87.98	95.7976
1920.85	95.46	87.28	95.7314			1920.85	90.48	87.42	95.7314			1920.85	94.55	87.81	95.7314
1922.78	95.45	87.13	95.6793			1922.78	90.47	87.3	95.6793			1922.78	94.31	87.64	95.6793
1924.71	95.44	86.98	95.6368			1924.71	90.47	87.19	95.6368			1924.71	94.06	87.48	95.6368
1926.63	95.46	86.85	95.5472			1926.63	90.49	87.08	95.5472			1926.63	93.83	87.35	95.5472
1928.56	95.49	86.75	95.4228			1928.56	90.55	86.99	95.4228			1928.56	93.6	87.24	95.4228
1930.49	95.51	86.66	95.357			1930.49	90.6	86.91	95.357			1930.49	93.37	87.14	95.357
1932.42	95.52	86.56	95.3731			1932.42	90.63	86.83	95.3731			1932.42	93.13	87.03	95.3731
1934.35	95.54	86.48	95.4036			1934.35	90.65	86.78	95.4036			1934.35	92.88	86.94	95.4036
1936.28	95.55	86.42	95.4416			1936.28	90.69	86.74	95.4416			1936.28	92.65	86.87	95.4416
1938.21	95.56	86.37	95.4977			1938.21	90.71	86.71	95.4977			1938.21	92.41	86.81	95.4977
1940.13	95.56	86.35	95.5255			1940.13	90.74	86.71	95.5255			1940.13	92.18	86.79	95.5255
1942.06	95.56	86.35	95.5426			1942.06	90.76	86.72	95.5426			1942.06	91.98	86.8	95.5426
1943.99	95.56	86.39	95.552			1943.99	90.8	86.76	95.552			1943.99	91.79	86.83	95.552
1945.92	95.55	86.46	95.5488			1945.92	90.82	86.82	95.5488			1945.92	91.63	86.89	95.5488
1947.85	95.53	86.56	95.5309			1947.85	90.85	86.9	95.5309			1947.85	91.48	86.98	95.5309
1949.78	95.51	86.69	95.5027			1949.78	90.87	87.01	95.5027			1949.78	91.36	87.11	95.5027
1951.71	95.5	86.86	95.461			1951.71	90.92	87.15	95.461			1951.71	91.27	87.27	95.461
1953.63	95.48	87.05	95.4252			1953.63	90.97	87.31	95.4252			1953.63	91.2	87.46	95.4252
1955.56	95.47	87.26	95.437			1955.56	91.01	87.48	95.437			1955.56	91.14	87.66	95.437
1957.49	95.45	87.46	95.4962			1957.49	91.02	87.67	95.4962			1957.49	91.08	87.86	95.4962
1959.42	95.44	87.68	95.5549			1959.42	91.04	87.87	95.5549			1959.42	91.05	88.07	95.5549
1961.35	95.43	87.9	95.6143			1961.35	91.05	88.08	95.6143			1961.35	91.03	88.3	95.6143
1963.28	95.43	88.13	95.6668			1963.28	91.06	88.3	95.6668			1963.28	91.02	88.53	95.6668
1965.21	95.42	88.37	95.701			1965.21	91.08	88.52	95.701			1965.21	91.03	88.77	95.701
1967.13	95.42	88.62	95.7192			1967.13	91.09	88.75	95.7192			1967.13	91.05	89.03	95.7192
1969.06	95.4	88.89	95.7416			1969.06	91.1	88.99	95.7416			1969.06	91.1	89.3	95.7416
1970.99	95.39	89.18	95.7727			1970.99	91.12	89.24	95.7727			1970.99	91.15	89.59	95.7727
1972.92	95.36	89.48	95.7929			1972.92	91.13	89.49	95.7929			1972.92	91.22	89.9	95.7929
1974.85	95.34	89.81	95.7953			1974.85	91.15	89.75	95.7953			1974.85	91.31	90.24	95.7953
1976.78	95.32	90.15	95.7801			1976.78	91.17	90.03	95.7801			1976.78	91.41	90.59	95.7801
1978.71	95.29	90.5	95.7806			1978.71	91.2	90.31	95.7806			1978.71	91.53	90.94	95.7806
1980.63	95.24	90.83	95.8481			1980.63	91.2	90.57	95.8481			1980.63	91.64	91.28	95.8481
1982.56	95.19	91.14	95.9367			1982.56	91.2	90.83	95.9367			1982.56	91.75	91.6	95.9367
1984.49	95.14	91.44	95.9932			1984.49	91.2	91.07	95.9932			1984.49	91.88	91.91	95.9932
1986.42	95.09	91.72	96.0295			1986.42	91.21	91.31	96.0295			1986.42	92.02	92.19	96.0295
1988.35	95.03	91.97	96.0627			1988.35	91.22	91.52	96.0627			1988.35	92.16	92.45	96.0627
1990.28	94.97	92.21	96.0952			1990.28	91.23	91.71	96.0952			1990.28	92.3	92.69	96.0952
1992.2	94.91	92.42	96.116			1992.2	91.25	91.89	96.116			1992.2	92.45	92.91	96.116
1994.13	94.85	92.62	96.1165			1994.13	91.26	92.06	96.1165			1994.13	92.6	93.11	96.1165
1996.06	94.78	92.81	96.1042			1996.06	91.27	92.21	96.1042			1996.06	92.75	93.3	96.1042
1997.99	94.72	92.99	96.0897			1997.99	91.28	92.36	96.0897			1997.99	92.91	93.49	96.0897
1999.92	94.67	93.17	96.0713			1999.92	91.29	92.49	96.0713			1999.92	93.08	93.66	96.0713
2001.85	94.61	93.35	96.0445			2001.85	91.3	92.63	96.0445			2001.85	93.25	93.84	96.0445
2003.78	94.55	93.52	96.0244			2003.78	91.31	92.77	96.0244			2003.78	93.41	94.01	96.0244
2005.7	94.47	93.67	96.0442			2005.7	91.3	92.9	96.0442			2005.7	93.56	94.16	96.0442
2007.63	94.39	93.82	96.0938			2007.63	91.26	93.03	96.0938			2007.63	93.7	94.31	96.0938
2009.56	94.32	93.96	96.1319			2009.56	91.24	93.16	96.1319			2009.56	93.83	94.46	96.1319
2011.49	94.24	94.1	96.1574			2011.49	91.21	93.29	96.1574			2011.49	93.96	94.6	96.1574
2013.42	94.17	94.24	96.1714			2013.42	91.19	93.42	96.1714			2013.42	94.08	94.74	96.1714
2015.35	94.1	94.37	96.1797			2015.35	91.17	93.54	96.1797			2015.35	94.19	94.87	96.1797
2017.28	94.04	94.49	96.1869			2017.28	91.15	93.65	96.1869			2017.28	94.29	95	96.1869
2019.2	93.99	94.6	96.196			2019.2	91.15	93.75	96.196			2019.2	94.38	95.11	96.196
2021.13	93.96	94.71	96.1981			2021.13	91.15	93.85	96.1981			2021.13	94.47	95.22	96.1981
2023.06	93.92	94.8	96.1876			2023.06	91.16	93.93	96.1876			2023.06	94.55	95.31	96.1876
2024.99	93.9	94.89	96.1654			2024.99	91.17	94.01	96.1654			2024.99	94.64	95.39	96.1654
2026.92	93.87	94.97	96.1425			2026.92	91.2	94.07	96.1425			2026.92	94.73	95.45	96.1425
2028.85	93.85	95.03	96.1325			2028.85	91.23	94.13	96.1325			2028.85	94.81	95.51	96.1325
2030.78	93.82	95.09	96.141			2030.78	91.26	94.18	96.141			2030.78	94.88	95.55	96.141
2032.7	93.79	95.13	96.1522			2032.7	91.27	94.23	96.1522			2032.7	94.95	95.59	96.1522
2034.63	93.76	95.16	96.1521			2034.63	91.29	94.27	96.1521			2034.63	95.01	95.61	96.1521
2036.56	93.74	95.2	96.1543			2036.56	91.31	94.32	96.1543			2036.56	95.07	95.64	96.1543
2038.49	93.7	95.23	96.1643			2038.49	91.32	94.36	96.1643			2038.49	95.12	95.66	96.1643
2040.42	93.67	95.26	96.1731			2040.42	91.34	94.4	96.1731			2040.42	95.16	95.69	96.1731
2042.35	93.62	95.3	96.163			2042.35	91.36	94.44	96.163			2042.35	95.19	95.72	96.163
2044.28	93.58	95.34	96.1419			2044.28	91.38	94.49	96.1419			2044.28	95.21	95.76	96.1419
2046.2	93.53	95.38	96.1305			2046.2	91.4	94.53	96.1305			2046.2	95.23	95.79	96.1305
2048.13	93.49	95.42	96.1282			2048.13	91.42	94.58	96.1282			2048.13	95.25	95.83	96.1282
2050.06	93.44	95.46	96.1207			2050.06	91.43	94.63	96.1207			2050.06	95.27	95.86	96.1207
2051.99	93.39	95.49	96.1129			2051.99	91.44	94.67	96.1129			2051.99	95.28	95.89	96.1129
2053.92	93.33	95.51	96.1169			2053.92	91.45	94.71	96.1169			2053.92	95.28	95.91	96.1169
2055.85	93.28	95.52	96.1374			2055.85	91.45	94.74	96.1374			2055.85	95.29	95.91	96.1374
2057.78	93.22	95.53	96.1654			2057.78	91.45	94.76	96.1654			2057.78	95.28	95.9	96.1654
2059.7	93.15	95.52	96.1861			2059.7	91.46	94.78	96.1861			2059.7	95.27	95.88	96.1861
2061.63	93.07	95.51	96.1971			2061.63	91.46	94.8	96.1971			2061.63	95.26	95.86	96.1971
2063.56	93	95.49	96.2068			2063.56	91.48	94.81	96.2068			2063.56	95.23	95.83	96.2068
2065.49	92.91	95.48	96.2235			2065.49	91.49	94.82	96.2235			2065.49	95.2	95.81	96.2235
2067.42	92.82	95.48	96.237			2067.42	91.51	94.84	96.237			2067.42	95.17	95.79	96.237
2069.35	92.72	95.49	96.2308			2069.35	91.52	94.87	96.2308			2069.35	95.14	95.79	96.2308
2071.28	92.63	95.51	96.2161			2071.28	91.54	94.91	96.2161			2071.28	95.1	95.79	96.2161
2073.2	92.54	95.54	96.2053			2073.2	91.55	94.95	96.2053			2073.2	95.06	95.81	96.2053
2075.13	92.46	95.58	96.2037			2075.13	91.58	95	96.2037			2075.13	95.01	95.85	96.2037
2077.06	92.37	95.63	96.2109			2077.06	91.59	95.05	96.2109			2077.06	94.96	95.89	96.2109
2078.99	92.28	95.69	96.222			2078.99	91.61	95.11	96.222			2078.99	94.9	95.94	96.222
2080.92	92.18	95.74	96.228			2080.92	91.62	95.16	96.228			2080.92	94.85	95.99	96.228
2082.85	92.07	95.8	96.2328			2082.85	91.63	95.22	96.2328			2082.85	94.79	96.05	96.2328
2084.78	91.96	95.86	96.2449			2084.78	91.64	95.27	96.2449			2084.78	94.74	96.1	96.2449
2086.7	91.83	95.92	96.2565			2086.7	91.65	95.33	96.2565			2086.7	94.7	96.17	96.2565
2088.63	91.7	95.98	96.2607			2088.63	91.66	95.38	96.2607			2088.63	94.66	96.23	96.2607
2090.56	91.57	96.05	96.2566			2090.56	91.67	95.44	96.2566			2090.56	94.62	96.29	96.2566
2092.49	91.44	96.11	96.2544			2092.49	91.67	95.49	96.2544			2092.49	94.6	96.35	96.2544
2094.42	91.3	96.17	96.2591			2094.42	91.67	95.55	96.2591			2094.42	94.58	96.41	96.2591
2096.35	91.15	96.23	96.2665			2096.35	91.66	95.61	96.2665			2096.35	94.57	96.47	96.2665
2098.28	91.01	96.29	96.2679			2098.28	91.65	95.67	96.2679			2098.28	94.57	96.52	96.2679
2100.2	90.86	96.35	96.2624			2100.2	91.64	95.72	96.2624			2100.2	94.56	96.58	96.2624
2102.13	90.71	96.41	96.2621			2102.13	91.64	95.77	96.2621			2102.13	94.56	96.63	96.2621
2104.06	90.55	96.46	96.274			2104.06	91.63	95.82	96.274			2104.06	94.57	96.68	96.274
2105.99	90.38	96.51	96.2841			2105.99	91.62	95.87	96.2841			2105.99	94.57	96.73	96.2841
2107.92	90.21	96.56	96.2825			2107.92	91.61	95.91	96.2825			2107.92	94.57	96.77	96.2825
2109.85	90.04	96.6	96.2752			2109.85	91.61	95.95	96.2752			2109.85	94.56	96.81	96.2752
2111.78	89.85	96.64	96.2699			2111.78	91.6	95.99	96.2699			2111.78	94.55	96.86	96.2699
2113.7	89.67	96.69	96.2694			2113.7	91.59	96.02	96.2694			2113.7	94.53	96.91	96.2694
2115.63	89.49	96.73	96.2697			2115.63	91.59	96.05	96.2697			2115.63	94.51	96.95	96.2697
2117.56	89.31	96.78	96.2633			2117.56	91.59	96.09	96.2633			2117.56	94.49	96.99	96.2633
2119.49	89.12	96.82	96.2522			2119.49	91.58	96.13	96.2522			2119.49	94.46	97.03	96.2522
2121.42	88.94	96.86	96.2479			2121.42	91.58	96.16	96.2479			2121.42	94.43	97.08	96.2479
2123.35	88.75	96.89	96.2561			2123.35	91.57	96.19	96.2561			2123.35	94.4	97.12	96.2561
2125.28	88.55	96.94	96.2667			2125.28	91.57	96.22	96.2667			2125.28	94.37	97.16	96.2667
2127.2	88.34	96.98	96.2678			2127.2	91.56	96.25	96.2678			2127.2	94.33	97.2	96.2678
2129.13	88.12	97.02	96.2651			2129.13	91.56	96.28	96.2651			2129.13	94.3	97.24	96.2651
2131.06	87.89	97.05	96.2687			2131.06	91.54	96.31	96.2687			2131.06	94.27	97.27	96.2687
2132.99	87.65	97.09	96.2773			2132.99	91.53	96.34	96.2773			2132.99	94.24	97.31	96.2773
2134.92	87.4	97.13	96.282			2134.92	91.52	96.37	96.282			2134.92	94.22	97.34	96.282
2136.85	87.15	97.16	96.2806			2136.85	91.5	96.4	96.2806			2136.85	94.19	97.38	96.2806
2138.78	86.89	97.2	96.278			2138.78	91.48	96.43	96.278			2138.78	94.17	97.41	96.278
2140.7	86.63	97.24	96.2798			2140.7	91.46	96.47	96.2798			2140.7	94.15	97.46	96.2798
2142.63	86.39	97.29	96.2869			2142.63	91.44	96.5	96.2869			2142.63	94.14	97.51	96.2869
2144.56	86.16	97.35	96.2918			2144.56	91.42	96.55	96.2918			2144.56	94.12	97.57	96.2918
2146.49	85.96	97.41	96.2913			2146.49	91.4	96.6	96.2913			2146.49	94.11	97.63	96.2913
2148.42	85.79	97.48	96.2932			2148.42	91.38	96.65	96.2932			2148.42	94.1	97.71	96.2932
2150.35	85.65	97.56	96.3051			2150.35	91.37	96.71	96.3051			2150.35	94.08	97.79	96.3051
2152.28	85.54	97.65	96.3211			2152.28	91.36	96.78	96.3211			2152.28	94.08	97.87	96.3211
2154.2	85.47	97.73	96.3332			2154.2	91.35	96.85	96.3332			2154.2	94.07	97.96	96.3332
2156.13	85.43	97.83	96.3396			2156.13	91.35	96.93	96.3396			2156.13	94.07	98.06	96.3396
2158.06	85.41	97.92	96.3454			2158.06	91.34	97.01	96.3454			2158.06	94.07	98.15	96.3454
2159.99	85.42	98.02	96.3574			2159.99	91.34	97.09	96.3574			2159.99	94.07	98.24	96.3574
2161.92	85.45	98.1	96.3719			2161.92	91.33	97.17	96.3719			2161.92	94.07	98.34	96.3719
2163.85	85.5	98.19	96.3831			2163.85	91.33	97.24	96.3831			2163.85	94.08	98.43	96.3831
2165.78	85.56	98.28	96.3901			2165.78	91.34	97.31	96.3901			2165.78	94.1	98.51	96.3901
2167.7	85.64	98.36	96.3974			2167.7	91.34	97.38	96.3974			2167.7	94.13	98.59	96.3974
2169.63	85.74	98.44	96.4106			2169.63	91.34	97.45	96.4106			2169.63	94.16	98.67	96.4106
2171.56	85.86	98.52	96.4279			2171.56	91.34	97.52	96.4279			2171.56	94.19	98.75	96.4279
2173.49	86	98.59	96.443			2173.49	91.34	97.58	96.443			2173.49	94.23	98.81	96.443
2175.42	86.15	98.65	96.4525			2175.42	91.34	97.64	96.4525			2175.42	94.27	98.87	96.4525
2177.35	86.31	98.71	96.4592			2177.35	91.34	97.69	96.4592			2177.35	94.32	98.92	96.4592
2179.28	86.49	98.76	96.4684			2179.28	91.34	97.75	96.4684			2179.28	94.36	98.97	96.4684
2181.2	86.66	98.81	96.4801			2181.2	91.33	97.79	96.4801			2181.2	94.41	99.02	96.4801
2183.13	86.85	98.85	96.4866			2183.13	91.33	97.84	96.4866			2183.13	94.46	99.06	96.4866
2185.06	87.03	98.89	96.4863			2185.06	91.32	97.88	96.4863			2185.06	94.5	99.1	96.4863
2186.99	87.23	98.93	96.4878			2186.99	91.32	97.92	96.4878			2186.99	94.54	99.13	96.4878
2188.92	87.43	98.96	96.4944			2188.92	91.31	97.94	96.4944			2188.92	94.58	99.17	96.4944
2190.85	87.64	99	96.5037			2190.85	91.31	97.97	96.5037			2190.85	94.61	99.2	96.5037
2192.78	87.84	99.03	96.5112			2192.78	91.31	98	96.5112			2192.78	94.65	99.23	96.5112
2194.7	88.05	99.07	96.5154			2194.7	91.31	98.03	96.5154			2194.7	94.68	99.25	96.5154
2196.63	88.25	99.09	96.5212			2196.63	91.31	98.05	96.5212			2196.63	94.7	99.28	96.5212
2198.56	88.44	99.11	96.5321			2198.56	91.32	98.07	96.5321			2198.56	94.72	99.3	96.5321
2200.49	88.62	99.13	96.5436			2200.49	91.33	98.09	96.5436			2200.49	94.74	99.31	96.5436
2202.42	88.78	99.14	96.5496			2202.42	91.33	98.11	96.5496			2202.42	94.75	99.32	96.5496
2204.35	88.93	99.15	96.5486			2204.35	91.34	98.12	96.5486			2204.35	94.75	99.32	96.5486
2206.28	89.07	99.15	96.5494			2206.28	91.34	98.13	96.5494			2206.28	94.75	99.32	96.5494
2208.2	89.19	99.15	96.5569			2208.2	91.35	98.13	96.5569			2208.2	94.75	99.31	96.5569
2210.13	89.31	99.15	96.5658			2210.13	91.35	98.13	96.5658			2210.13	94.74	99.31	96.5658
2212.06	89.42	99.14	96.5676			2212.06	91.35	98.13	96.5676			2212.06	94.73	99.29	96.5676
2213.99	89.52	99.12	96.5655			2213.99	91.35	98.13	96.5655			2213.99	94.71	99.28	96.5655
2215.92	89.62	99.11	96.5656			2215.92	91.35	98.12	96.5656			2215.92	94.69	99.26	96.5656
2217.85	89.71	99.1	96.5717			2217.85	91.35	98.12	96.5717			2217.85	94.67	99.25	96.5717
2219.78	89.79	99.08	96.5781			2219.78	91.34	98.12	96.5781			2219.78	94.65	99.23	96.5781
2221.7	89.86	99.07	96.5776			2221.7	91.34	98.12	96.5776			2221.7	94.62	99.21	96.5776
2223.63	89.92	99.06	96.5742			2223.63	91.34	98.12	96.5742			2223.63	94.59	99.19	96.5742
2225.56	89.98	99.05	96.5744			2225.56	91.34	98.12	96.5744			2225.56	94.56	99.18	96.5744
2227.49	90.04	99.05	96.5782			2227.49	91.34	98.12	96.5782			2227.49	94.52	99.18	96.5782
2229.42	90.08	99.06	96.5829			2229.42	91.33	98.13	96.5829			2229.42	94.49	99.18	96.5829
2231.35	90.12	99.06	96.5836			2231.35	91.33	98.13	96.5836			2231.35	94.45	99.18	96.5836
2233.28	90.14	99.08	96.5822			2233.28	91.32	98.14	96.5822			2233.28	94.42	99.18	96.5822
2235.2	90.15	99.09	96.5855			2235.2	91.31	98.15	96.5855			2235.2	94.39	99.19	96.5855
2237.13	90.16	99.1	96.5946			2237.13	91.31	98.17	96.5946			2237.13	94.36	99.2	96.5946
2239.06	90.16	99.11	96.6014			2239.06	91.3	98.19	96.6014			2239.06	94.33	99.21	96.6014
2240.99	90.16	99.13	96.603			2240.99	91.3	98.2	96.603			2240.99	94.3	99.22	96.603
2242.92	90.16	99.15	96.6024			2242.92	91.28	98.22	96.6024			2242.92	94.28	99.23	96.6024
2244.85	90.15	99.16	96.6051			2244.85	91.27	98.24	96.6051			2244.85	94.26	99.24	96.6051
2246.78	90.15	99.16	96.6121			2246.78	91.25	98.25	96.6121			2246.78	94.24	99.24	96.6121
2248.7	90.14	99.17	96.6192			2248.7	91.23	98.27	96.6192			2248.7	94.22	99.24	96.6192
2250.63	90.13	99.17	96.621			2250.63	91.21	98.27	96.621			2250.63	94.21	99.24	96.621
2252.56	90.12	99.17	96.6183			2252.56	91.19	98.28	96.6183			2252.56	94.19	99.24	96.6183
2254.49	90.1	99.16	96.6163			2254.49	91.16	98.28	96.6163			2254.49	94.18	99.23	96.6163
2256.42	90.08	99.16	96.6198			2256.42	91.14	98.28	96.6198			2256.42	94.17	99.22	96.6198
2258.35	90.04	99.15	96.6228			2258.35	91.11	98.28	96.6228			2258.35	94.16	99.21	96.6228
2260.28	89.99	99.13	96.6214			2260.28	91.09	98.27	96.6214			2260.28	94.15	99.19	96.6214
2262.2	89.94	99.12	96.6198			2262.2	91.07	98.27	96.6198			2262.2	94.15	99.17	96.6198
2264.13	89.89	99.11	96.6237			2264.13	91.06	98.27	96.6237			2264.13	94.14	99.16	96.6237
2266.06	89.85	99.09	96.6304			2266.06	91.04	98.26	96.6304			2266.06	94.13	99.14	96.6304
2267.99	89.82	99.08	96.6355			2267.99	91.02	98.25	96.6355			2267.99	94.13	99.11	96.6355
2269.92	89.79	99.06	96.6376			2269.92	91.01	98.25	96.6376			2269.92	94.13	99.09	96.6376
2271.85	89.76	99.04	96.6404			2271.85	91	98.24	96.6404			2271.85	94.13	99.07	96.6404
2273.77	89.72	99.02	96.6467			2273.77	90.99	98.23	96.6467			2273.77	94.14	99.04	96.6467
2275.7	89.68	99	96.6537			2275.7	90.99	98.22	96.6537			2275.7	94.14	99.02	96.6537
2277.63	89.62	98.99	96.6561			2277.63	90.98	98.21	96.6561			2277.63	94.15	98.99	96.6561
2279.56	89.56	98.97	96.6531			2279.56	90.97	98.2	96.6531			2279.56	94.17	98.97	96.6531
2281.49	89.49	98.95	96.6446			2281.49	90.95	98.19	96.6446			2281.49	94.18	98.94	96.6446
2283.42	89.42	98.93	96.6352			2283.42	90.93	98.17	96.6352			2283.42	94.2	98.92	96.6352
2285.35	89.34	98.91	96.6216			2285.35	90.89	98.16	96.6216			2285.35	94.21	98.89	96.6216
2287.27	89.28	98.89	96.5983			2287.27	90.85	98.15	96.5983			2287.27	94.23	98.86	96.5983
2289.2	89.21	98.87	96.5676			2289.2	90.8	98.14	96.5676			2289.2	94.25	98.84	96.5676
2291.13	89.16	98.85	96.536			2291.13	90.75	98.13	96.536			2291.13	94.27	98.82	96.536
2293.06	89.11	98.83	96.5054			2293.06	90.69	98.12	96.5054			2293.06	94.29	98.79	96.5054
2294.99	89.07	98.82	96.4768			2294.99	90.64	98.12	96.4768			2294.99	94.31	98.77	96.4768
2296.92	89.02	98.8	96.4457			2296.92	90.59	98.12	96.4457			2296.92	94.33	98.76	96.4457
2298.85	88.97	98.79	96.4055			2298.85	90.53	98.12	96.4055			2298.85	94.36	98.74	96.4055
2300.77	88.92	98.77	96.358			2300.77	90.47	98.12	96.358			2300.77	94.39	98.72	96.358
2302.7	88.86	98.76	96.3143			2302.7	90.41	98.12	96.3143			2302.7	94.41	98.7	96.3143
2304.63	88.81	98.76	96.2767			2304.63	90.34	98.12	96.2767			2304.63	94.45	98.69	96.2767
2306.56	88.77	98.76	96.2384			2306.56	90.28	98.14	96.2384			2306.56	94.48	98.68	96.2384
2308.49	88.72	98.75	96.1905			2308.49	90.19	98.14	96.1905			2308.49	94.51	98.68	96.1905
2310.42	88.67	98.75	96.1366			2310.42	90.09	98.15	96.1366			2310.42	94.53	98.68	96.1366
2312.35	88.63	98.75	96.0797			2312.35	89.97	98.15	96.0797			2312.35	94.55	98.68	96.0797
2314.27	88.58	98.75	96.0217			2314.27	89.85	98.15	96.0217			2314.27	94.56	98.69	96.0217
2316.2	88.53	98.75	95.9534			2316.2	89.73	98.15	95.9534			2316.2	94.57	98.69	95.9534
2318.13	88.48	98.75	95.8577			2318.13	89.61	98.15	95.8577			2318.13	94.57	98.68	95.8577
2320.06	88.41	98.75	95.7373			2320.06	89.48	98.14	95.7373			2320.06	94.57	98.67	95.7373
2321.99	88.34	98.75	95.6198			2321.99	89.36	98.14	95.6198			2321.99	94.56	98.67	95.6198
2323.92	88.27	98.76	95.5097			2323.92	89.24	98.13	95.5097			2323.92	94.56	98.67	95.5097
2325.85	88.18	98.77	95.3997			2325.85	89.14	98.13	95.3997			2325.85	94.56	98.66	95.3997
2327.77	88.1	98.77	95.3071			2327.77	89.05	98.13	95.3071			2327.77	94.55	98.65	95.3071
2329.7	88	98.76	95.2439			2329.7	88.98	98.12	95.2439			2329.7	94.53	98.63	95.2439
2331.63	87.87	98.71	95.1868			2331.63	88.87	98.08	95.1868			2331.63	94.47	98.56	95.1868
2333.56	87.71	98.61	95.1167			2333.56	88.73	98.01	95.1167			2333.56	94.38	98.46	95.1167
2335.49	87.55	98.5	95.0554			2335.49	88.63	97.94	95.0554			2335.49	94.29	98.35	95.0554
2337.42	87.42	98.4	95.0408			2337.42	88.62	97.89	95.0408			2337.42	94.23	98.26	95.0408
2339.35	87.31	98.34	95.0829			2339.35	88.7	97.86	95.0829			2339.35	94.23	98.2	95.0829
2341.27	87.22	98.31	95.1676			2341.27	88.85	97.87	95.1676			2341.27	94.26	98.16	95.1676
2343.2	87.16	98.31	95.2636			2343.2	89.03	97.88	95.2636			2343.2	94.31	98.14	95.2636
2345.13	87.12	98.35	95.3386			2345.13	89.19	97.91	95.3386			2345.13	94.38	98.14	95.3386
2347.06	87.09	98.41	95.3885			2347.06	89.32	97.94	95.3885			2347.06	94.45	98.15	95.3885
2348.99	87.09	98.49	95.4153			2348.99	89.41	97.98	95.4153			2348.99	94.52	98.19	95.4153
2350.92	87.09	98.58	95.3945			2350.92	89.44	98.01	95.3945			2350.92	94.59	98.23	95.3945
2352.85	87.07	98.65	95.3268			2352.85	89.42	98.04	95.3268			2352.85	94.62	98.26	95.3268
2354.77	87.01	98.69	95.2353			2354.77	89.32	98.04	95.2353			2354.77	94.61	98.25	95.2353
2356.7	86.91	98.67	95.1255			2356.7	89.13	97.99	95.1255			2356.7	94.54	98.2	95.1255
2358.63	86.74	98.58	94.9934			2358.63	88.87	97.88	94.9934			2358.63	94.42	98.08	94.9934
2360.56	86.55	98.45	94.8613			2360.56	88.62	97.76	94.8613			2360.56	94.27	97.94	94.8613
2362.49	86.36	98.31	94.7763			2362.49	88.47	97.64	94.7763			2362.49	94.16	97.81	94.7763
2364.42	86.16	98.18	94.7654			2364.42	88.43	97.55	94.7654			2364.42	94.1	97.69	94.7654
2366.35	85.96	98.06	94.8181			2366.35	88.49	97.47	94.8181			2366.35	94.07	97.58	94.8181
2368.27	85.75	97.97	94.9308			2368.27	88.64	97.42	94.9308			2368.27	94.06	97.49	94.9308
2370.2	85.57	97.88	95.0981			2370.2	88.85	97.37	95.0981			2370.2	94.07	97.42	95.0981
2372.13	85.4	97.83	95.2947			2372.13	89.13	97.35	95.2947			2372.13	94.11	97.37	95.2947
2374.06	85.24	97.79	95.5			2374.06	89.43	97.34	95.5			2374.06	94.16	97.35	95.5
2375.99	85.1	97.78	95.6986			2375.99	89.76	97.36	95.6986			2375.99	94.22	97.34	95.6986
2377.92	84.96	97.76	95.8839			2377.92	90.07	97.38	95.8839			2377.92	94.29	97.34	95.8839
2379.85	84.82	97.76	96.0649			2379.85	90.36	97.41	96.0649			2379.85	94.34	97.35	96.0649
2381.77	84.69	97.74	96.2392			2381.77	90.62	97.44	96.2392			2381.77	94.39	97.35	96.2392
2383.7	84.56	97.73	96.3941			2383.7	90.83	97.46	96.3941			2383.7	94.42	97.35	96.3941
2385.63	84.42	97.7	96.5233			2385.63	91	97.48	96.5233			2385.63	94.45	97.34	96.5233
2387.56	84.29	97.68	96.6264			2387.56	91.12	97.49	96.6264			2387.56	94.46	97.32	96.6264
2389.49	84.16	97.64	96.7027			2389.49	91.21	97.48	96.7027			2389.49	94.46	97.29	96.7027
2391.42	84.03	97.6	96.75			2391.42	91.26	97.48	96.75			2391.42	94.45	97.25	96.75
2393.35	83.9	97.55	96.7665			2393.35	91.29	97.47	96.7665			2393.35	94.42	97.21	96.7665
2395.27	83.77	97.5	96.7656			2395.27	91.31	97.46	96.7656			2395.27	94.4	97.17	96.7656
2397.2	83.63	97.46	96.7596			2397.2	91.32	97.45	96.7596			2397.2	94.38	97.14	96.7596
2399.13	83.5	97.43	96.7529			2399.13	91.34	97.44	96.7529			2399.13	94.36	97.12	96.7529
2401.06	83.36	97.4	96.7432			2401.06	91.35	97.44	96.7432			2401.06	94.35	97.1	96.7432
2402.99	83.21	97.37	96.7298			2402.99	91.37	97.44	96.7298			2402.99	94.33	97.08	96.7298
2404.92	83.06	97.35	96.7148			2404.92	91.38	97.43	96.7148			2404.92	94.32	97.07	96.7148
2406.85	82.9	97.33	96.7001			2406.85	91.39	97.43	96.7001			2406.85	94.31	97.05	96.7001
2408.77	82.73	97.32	96.6845			2408.77	91.41	97.43	96.6845			2408.77	94.3	97.03	96.6845
2410.7	82.56	97.3	96.6655			2410.7	91.43	97.43	96.6655			2410.7	94.29	97.02	96.6655
2412.63	82.39	97.28	96.6474			2412.63	91.45	97.42	96.6474			2412.63	94.27	97	96.6474
2414.56	82.22	97.27	96.6348			2414.56	91.47	97.41	96.6348			2414.56	94.26	96.98	96.6348
2416.49	82.06	97.25	96.6271			2416.49	91.5	97.4	96.6271			2416.49	94.24	96.96	96.6271
2418.42	81.89	97.23	96.6225			2418.42	91.52	97.39	96.6225			2418.42	94.22	96.94	96.6225
2420.35	81.73	97.21	96.6189			2420.35	91.54	97.38	96.6189			2420.35	94.2	96.93	96.6189
2422.27	81.57	97.2	96.6172			2422.27	91.56	97.37	96.6172			2422.27	94.19	96.91	96.6172
2424.2	81.4	97.18	96.6216			2424.2	91.57	97.36	96.6216			2424.2	94.18	96.9	96.6216
2426.13	81.22	97.16	96.6331			2426.13	91.6	97.36	96.6331			2426.13	94.16	96.88	96.6331
2428.06	81.04	97.14	96.6465			2428.06	91.62	97.35	96.6465			2428.06	94.15	96.87	96.6465
2429.99	80.86	97.13	96.656			2429.99	91.63	97.35	96.656			2429.99	94.14	96.85	96.656
2431.92	80.68	97.11	96.6618			2431.92	91.65	97.34	96.6618			2431.92	94.12	96.83	96.6618
2433.85	80.49	97.1	96.6692			2433.85	91.67	97.34	96.6692			2433.85	94.12	96.81	96.6692
2435.77	80.31	97.08	96.679			2435.77	91.69	97.34	96.679			2435.77	94.11	96.79	96.679
2437.7	80.13	97.07	96.6868			2437.7	91.71	97.34	96.6868			2437.7	94.1	96.77	96.6868
2439.63	79.95	97.05	96.6889			2439.63	91.73	97.33	96.6889			2439.63	94.1	96.74	96.6889
2441.56	79.78	97.03	96.686			2441.56	91.74	97.32	96.686			2441.56	94.08	96.72	96.686
2443.49	79.6	97.01	96.6848			2443.49	91.75	97.31	96.6848			2443.49	94.07	96.69	96.6848
2445.42	79.42	96.98	96.6877			2445.42	91.76	97.3	96.6877			2445.42	94.05	96.66	96.6877
2447.35	79.22	96.95	96.6879			2447.35	91.76	97.28	96.6879			2447.35	94.03	96.64	96.6879
2449.27	79.01	96.92	96.6824			2449.27	91.76	97.26	96.6824			2449.27	94.01	96.61	96.6824
2451.2	78.79	96.89	96.6757			2451.2	91.75	97.25	96.6757			2451.2	93.98	96.59	96.6757
2453.13	78.55	96.85	96.6746			2453.13	91.74	97.23	96.6746			2453.13	93.95	96.56	96.6746
2455.06	78.31	96.82	96.6783			2455.06	91.72	97.21	96.6783			2455.06	93.91	96.53	96.6783
2456.99	78.05	96.78	96.6772			2456.99	91.69	97.19	96.6772			2456.99	93.87	96.5	96.6772
2458.92	77.78	96.74	96.6689			2458.92	91.66	97.17	96.6689			2458.92	93.82	96.47	96.6689
2460.85	77.51	96.71	96.6612			2460.85	91.62	97.14	96.6612			2460.85	93.78	96.43	96.6612
2462.77	77.24	96.67	96.66			2462.77	91.57	97.12	96.66			2462.77	93.72	96.4	96.66
2464.7	76.98	96.64	96.663			2464.7	91.53	97.1	96.663			2464.7	93.67	96.36	96.663
2466.63	76.72	96.6	96.6626			2466.63	91.49	97.08	96.6626			2466.63	93.61	96.33	96.6626
2468.56	76.46	96.57	96.6564			2468.56	91.45	97.06	96.6564			2468.56	93.55	96.28	96.6564
2470.49	76.21	96.53	96.6507			2470.49	91.41	97.04	96.6507			2470.49	93.48	96.24	96.6507
2472.42	75.97	96.5	96.6499			2472.42	91.38	97.02	96.6499			2472.42	93.41	96.21	96.6499
2474.35	75.74	96.46	96.6478			2474.35	91.34	97	96.6478			2474.35	93.33	96.17	96.6478
2476.27	75.52	96.42	96.6416			2476.27	91.3	96.98	96.6416			2476.27	93.26	96.14	96.6416
2478.2	75.3	96.38	96.6341			2478.2	91.27	96.96	96.6341			2478.2	93.18	96.1	96.6341
2480.13	75.08	96.34	96.6286			2480.13	91.24	96.94	96.6286			2480.13	93.11	96.07	96.6286
2482.06	74.86	96.3	96.6252			2482.06	91.22	96.92	96.6252			2482.06	93.05	96.03	96.6252
2483.99	74.64	96.27	96.6214			2483.99	91.21	96.89	96.6214			2483.99	92.98	96	96.6214
2485.92	74.42	96.23	96.6157			2485.92	91.2	96.87	96.6157			2485.92	92.93	95.97	96.6157
2487.85	74.19	96.2	96.6103			2487.85	91.21	96.84	96.6103			2487.85	92.87	95.94	96.6103
2489.77	73.96	96.17	96.6076			2489.77	91.23	96.82	96.6076			2489.77	92.82	95.9	96.6076
2491.7	73.73	96.14	96.6077			2491.7	91.26	96.81	96.6077			2491.7	92.77	95.88	96.6077
2493.63	73.5	96.11	96.6076			2493.63	91.29	96.8	96.6076			2493.63	92.72	95.85	96.6076
2495.56	73.26	96.09	96.6053			2495.56	91.32	96.79	96.6053			2495.56	92.67	95.82	96.6053
2497.49	73.03	96.08	96.6003			2497.49	91.36	96.79	96.6003			2497.49	92.63	95.81	96.6003
2499.42	72.8	96.07	96.597			2499.42	91.4	96.79	96.597			2499.42	92.58	95.8	96.597
2501.35	72.56	96.06	96.5965			2501.35	91.43	96.78	96.5965			2501.35	92.54	95.8	96.5965
2503.27	72.32	96.06	96.5963			2503.27	91.46	96.79	96.5963			2503.27	92.5	95.8	96.5963
2505.2	72.06	96.06	96.5931			2505.2	91.49	96.79	96.5931			2505.2	92.46	95.8	96.5931
2507.13	71.8	96.06	96.5859			2507.13	91.51	96.79	96.5859			2507.13	92.41	95.81	96.5859
2509.06	71.52	96.07	96.5776			2509.06	91.53	96.79	96.5776			2509.06	92.37	95.81	96.5776
2510.99	71.22	96.07	96.5731			2510.99	91.54	96.79	96.5731			2510.99	92.33	95.82	96.5731
2512.92	70.92	96.08	96.5701			2512.92	91.55	96.79	96.5701			2512.92	92.3	95.82	96.5701
2514.85	70.62	96.08	96.563			2514.85	91.56	96.8	96.563			2514.85	92.27	95.82	96.563
2516.77	70.3	96.08	96.5526			2516.77	91.57	96.8	96.5526			2516.77	92.24	95.82	96.5526
2518.7	70	96.08	96.5447			2518.7	91.58	96.8	96.5447			2518.7	92.22	95.82	96.5447
2520.63	69.7	96.08	96.5407			2520.63	91.58	96.81	96.5407			2520.63	92.2	95.81	96.5407
2522.56	69.42	96.08	96.5376			2522.56	91.58	96.82	96.5376			2522.56	92.18	95.8	96.5376
2524.49	69.16	96.07	96.5325			2524.49	91.59	96.82	96.5325			2524.49	92.16	95.8	96.5325
2526.42	68.94	96.07	96.5294			2526.42	91.6	96.83	96.5294			2526.42	92.15	95.79	96.5294
2528.35	68.74	96.07	96.5305			2528.35	91.61	96.84	96.5305			2528.35	92.14	95.78	96.5305
2530.27	68.58	96.06	96.5366			2530.27	91.62	96.86	96.5366			2530.27	92.12	95.77	96.5366
2532.2	68.45	96.05	96.5429			2532.2	91.64	96.86	96.5429			2532.2	92.1	95.76	96.5429
2534.13	68.36	96.05	96.5419			2534.13	91.66	96.87	96.5419			2534.13	92.09	95.75	96.5419
2536.06	68.29	96.04	96.5377			2536.06	91.68	96.87	96.5377			2536.06	92.07	95.74	96.5377
2537.99	68.25	96.03	96.538			2537.99	91.7	96.88	96.538			2537.99	92.06	95.73	96.538
2539.92	68.22	96.02	96.5418			2539.92	91.73	96.87	96.5418			2539.92	92.05	95.71	96.5418
2541.85	68.19	96	96.5415			2541.85	91.75	96.87	96.5415			2541.85	92.03	95.69	96.5415
2543.77	68.14	95.98	96.5352			2543.77	91.77	96.86	96.5352			2543.77	92.01	95.67	96.5352
2545.7	68.07	95.97	96.5268			2545.7	91.77	96.85	96.5268			2545.7	91.99	95.66	96.5268
2547.63	67.98	95.95	96.5207			2547.63	91.76	96.84	96.5207			2547.63	91.97	95.64	96.5207
2549.56	67.87	95.94	96.5162			2549.56	91.74	96.83	96.5162			2549.56	91.94	95.62	96.5162
2551.49	67.72	95.92	96.5104			2551.49	91.7	96.82	96.5104			2551.49	91.9	95.6	96.5104
2553.42	67.55	95.9	96.5037			2553.42	91.65	96.81	96.5037			2553.42	91.86	95.57	96.5037
2555.34	67.36	95.87	96.4983			2555.34	91.6	96.8	96.4983			2555.34	91.81	95.54	96.4983
2557.27	67.15	95.84	96.4976			2557.27	91.56	96.79	96.4976			2557.27	91.74	95.52	96.4976
2559.2	66.94	95.81	96.4982			2559.2	91.53	96.78	96.4982			2559.2	91.67	95.49	96.4982
2561.13	66.74	95.79	96.4945			2561.13	91.5	96.76	96.4945			2561.13	91.59	95.46	96.4945
2563.06	66.55	95.76	96.4878			2563.06	91.49	96.75	96.4878			2563.06	91.5	95.42	96.4878
2564.99	66.38	95.73	96.4836			2564.99	91.49	96.73	96.4836			2564.99	91.4	95.39	96.4836
2566.92	66.25	95.7	96.4847			2566.92	91.5	96.71	96.4847			2566.92	91.29	95.35	96.4847
2568.84	66.15	95.67	96.4871			2568.84	91.52	96.7	96.4871			2568.84	91.17	95.31	96.4871
2570.77	66.09	95.63	96.4832			2570.77	91.55	96.68	96.4832			2570.77	91.05	95.28	96.4832
2572.7	66.06	95.6	96.4727			2572.7	91.58	96.66	96.4727			2572.7	90.93	95.25	96.4727
2574.63	66.06	95.57	96.4613			2574.63	91.61	96.64	96.4613			2574.63	90.81	95.22	96.4613
2576.56	66.07	95.53	96.4525			2576.56	91.64	96.62	96.4525			2576.56	90.69	95.18	96.4525
2578.49	66.09	95.5	96.4465			2578.49	91.66	96.6	96.4465			2578.49	90.57	95.15	96.4465
2580.42	66.09	95.46	96.438			2580.42	91.69	96.58	96.438			2580.42	90.45	95.11	96.438
2582.34	66.09	95.42	96.4241			2582.34	91.7	96.56	96.4241			2582.34	90.34	95.07	96.4241
2584.27	66.06	95.38	96.4103			2584.27	91.71	96.54	96.4103			2584.27	90.24	95.03	96.4103
2586.2	66.02	95.34	96.402			2586.2	91.69	96.52	96.402			2586.2	90.14	94.99	96.402
2588.13	65.96	95.3	96.3973			2588.13	91.67	96.5	96.3973			2588.13	90.04	94.95	96.3973
2590.06	65.89	95.26	96.3898			2590.06	91.63	96.48	96.3898			2590.06	89.96	94.91	96.3898
2591.99	65.81	95.22	96.3793			2591.99	91.59	96.45	96.3793			2591.99	89.88	94.87	96.3793
2593.92	65.75	95.17	96.3721			2593.92	91.54	96.43	96.3721			2593.92	89.81	94.82	96.3721
2595.84	65.7	95.13	96.3729			2595.84	91.5	96.41	96.3729			2595.84	89.75	94.78	96.3729
2597.77	65.67	95.08	96.3749			2597.77	91.46	96.38	96.3749			2597.77	89.7	94.74	96.3749
2599.7	65.67	95.04	96.3723			2599.7	91.42	96.36	96.3723			2599.7	89.65	94.7	96.3723
2601.63	65.71	95	96.3645			2601.63	91.39	96.34	96.3645			2601.63	89.6	94.65	96.3645
2603.56	65.76	94.95	96.3567			2603.56	91.36	96.32	96.3567			2603.56	89.56	94.61	96.3567
2605.49	65.84	94.91	96.3542			2605.49	91.33	96.3	96.3542			2605.49	89.53	94.56	96.3542
2607.42	65.93	94.86	96.3522			2607.42	91.29	96.27	96.3522			2607.42	89.49	94.52	96.3522
2609.34	66.03	94.81	96.3441			2609.34	91.25	96.24	96.3441			2609.34	89.45	94.48	96.3441
2611.27	66.11	94.77	96.3334			2611.27	91.2	96.22	96.3334			2611.27	89.4	94.43	96.3334
2613.2	66.16	94.72	96.3249			2613.2	91.15	96.19	96.3249			2613.2	89.35	94.38	96.3249
2615.13	66.17	94.68	96.3203			2615.13	91.09	96.16	96.3203			2615.13	89.29	94.33	96.3203
2617.06	66.14	94.63	96.3156			2617.06	91.04	96.12	96.3156			2617.06	89.23	94.27	96.3156
2618.99	66.06	94.59	96.3074			2618.99	90.99	96.09	96.3074			2618.99	89.17	94.22	96.3074
2620.92	65.94	94.54	96.2982			2620.92	90.95	96.05	96.2982			2620.92	89.09	94.17	96.2982
2622.84	65.79	94.49	96.2961			2622.84	90.91	96.02	96.2961			2622.84	89.02	94.11	96.2961
2624.77	65.61	94.43	96.2993			2624.77	90.88	95.98	96.2993			2624.77	88.93	94.06	96.2993
2626.7	65.44	94.38	96.3022			2626.7	90.86	95.95	96.3022			2626.7	88.84	94	96.3022
2628.63	65.29	94.33	96.2999			2628.63	90.84	95.91	96.2999			2628.63	88.75	93.95	96.2999
2630.56	65.15	94.28	96.2944			2630.56	90.81	95.87	96.2944			2630.56	88.66	93.89	96.2944
2632.49	65.05	94.22	96.2905			2632.49	90.79	95.84	96.2905			2632.49	88.58	93.84	96.2905
2634.42	64.98	94.17	96.2903			2634.42	90.76	95.81	96.2903			2634.42	88.49	93.78	96.2903
2636.34	64.95	94.11	96.2897			2636.34	90.73	95.77	96.2897			2636.34	88.39	93.73	96.2897
2638.27	64.94	94.06	96.2836			2638.27	90.7	95.74	96.2836			2638.27	88.3	93.67	96.2836
2640.2	64.95	94.01	96.2724			2640.2	90.67	95.71	96.2724			2640.2	88.21	93.61	96.2724
2642.13	64.99	93.96	96.263			2642.13	90.65	95.68	96.263			2642.13	88.12	93.55	96.263
2644.06	65.03	93.91	96.2572			2644.06	90.63	95.64	96.2572			2644.06	88.02	93.48	96.2572
2645.99	65.08	93.86	96.2501			2645.99	90.62	95.6	96.2501			2645.99	87.92	93.43	96.2501
2647.92	65.12	93.8	96.2393			2647.92	90.62	95.56	96.2393			2647.92	87.81	93.36	96.2393
2649.84	65.15	93.74	96.2282			2649.84	90.62	95.53	96.2282			2649.84	87.68	93.3	96.2282
2651.77	65.17	93.68	96.2203			2651.77	90.63	95.48	96.2203			2651.77	87.55	93.23	96.2203
2653.7	65.17	93.62	96.2194			2653.7	90.62	95.44	96.2194			2653.7	87.41	93.17	96.2194
2655.63	65.17	93.55	96.2201			2655.63	90.61	95.4	96.2201			2655.63	87.25	93.1	96.2201
2657.56	65.16	93.49	96.2156			2657.56	90.57	95.35	96.2156			2657.56	87.09	93.03	96.2156
2659.49	65.14	93.41	96.2068			2659.49	90.52	95.3	96.2068			2659.49	86.9	92.94	96.2068
2661.42	65.11	93.33	96.2024			2661.42	90.44	95.24	96.2024			2661.42	86.71	92.85	96.2024
2663.34	65.09	93.24	96.2028			2663.34	90.36	95.18	96.2028			2663.34	86.5	92.75	96.2028
2665.27	65.07	93.16	96.1992			2665.27	90.26	95.12	96.1992			2665.27	86.28	92.65	96.1992
2667.2	65.06	93.07	96.1906			2667.2	90.17	95.05	96.1906			2667.2	86.03	92.55	96.1906
2669.13	65.06	92.99	96.1811			2669.13	90.1	94.99	96.1811			2669.13	85.75	92.46	96.1811
2671.06	65.05	92.9	96.1734			2671.06	90.05	94.93	96.1734			2671.06	85.44	92.37	96.1734
2672.99	65.04	92.82	96.1675			2672.99	90.03	94.88	96.1675			2672.99	85.1	92.28	96.1675
2674.92	65	92.74	96.1615			2674.92	90.04	94.83	96.1615			2674.92	84.71	92.19	96.1615
2676.84	64.95	92.67	96.1528			2676.84	90.08	94.78	96.1528			2676.84	84.27	92.11	96.1528
2678.77	64.86	92.6	96.1456			2678.77	90.15	94.73	96.1456			2678.77	83.78	92.03	96.1456
2680.7	64.75	92.54	96.1463			2680.7	90.24	94.69	96.1463			2680.7	83.26	91.95	96.1463
2682.63	64.6	92.46	96.1489			2682.63	90.34	94.64	96.1489			2682.63	82.7	91.87	96.1489
2684.56	64.43	92.38	96.1444			2684.56	90.45	94.59	96.1444			2684.56	82.13	91.78	96.1444
2686.49	64.25	92.28	96.1304			2686.49	90.56	94.52	96.1304			2686.49	81.55	91.66	96.1304
2688.42	64.05	92.18	96.1159			2688.42	90.67	94.44	96.1159			2688.42	80.99	91.54	96.1159
2690.34	63.86	92.06	96.1054			2690.34	90.75	94.36	96.1054			2690.34	80.46	91.42	96.1054
2692.27	63.69	91.94	96.0965			2692.27	90.82	94.28	96.0965			2692.27	79.96	91.28	96.0965
2694.2	63.54	91.82	96.0833			2694.2	90.85	94.19	96.0833			2694.2	79.5	91.15	96.0833
2696.13	63.4	91.69	96.0634			2696.13	90.86	94.1	96.0634			2696.13	79.09	91.01	96.0634
2698.06	63.28	91.57	96.0431			2698.06	90.84	94.01	96.0431			2698.06	78.73	90.88	96.0431
2699.99	63.19	91.45	96.0303			2699.99	90.81	93.93	96.0303			2699.99	78.4	90.76	96.0303
2701.92	63.11	91.33	96.0223			2701.92	90.75	93.85	96.0223			2701.92	78.09	90.64	96.0223
2703.84	63.03	91.22	96.0131			2703.84	90.7	93.78	96.0131			2703.84	77.8	90.52	96.0131
2705.77	62.95	91.12	95.999			2705.77	90.64	93.72	95.999			2705.77	77.51	90.42	95.999
2707.7	62.85	91.04	95.9858			2707.7	90.58	93.67	95.9858			2707.7	77.21	90.34	95.9858
2709.63	62.74	90.97	95.9783			2709.63	90.52	93.63	95.9783			2709.63	76.92	90.27	95.9783
2711.56	62.6	90.9	95.9746			2711.56	90.48	93.59	95.9746			2711.56	76.61	90.2	95.9746
2713.49	62.45	90.84	95.9692			2713.49	90.44	93.56	95.9692			2713.49	76.3	90.13	95.9692
2715.42	62.26	90.77	95.9607			2715.42	90.4	93.52	95.9607			2715.42	75.98	90.06	95.9607
2717.34	62.03	90.71	95.9512			2717.34	90.34	93.49	95.9512			2717.34	75.67	90	95.9512
2719.27	61.75	90.64	95.9458			2719.27	90.25	93.45	95.9458			2719.27	75.36	89.93	95.9458
2721.2	61.44	90.58	95.9444			2721.2	90.15	93.41	95.9444			2721.2	75.06	89.87	95.9444
2723.13	61.11	90.51	95.9424			2723.13	90.04	93.38	95.9424			2723.13	74.77	89.8	95.9424
2725.06	60.77	90.44	95.9361			2725.06	89.94	93.34	95.9361			2725.06	74.5	89.73	95.9361
2726.99	60.43	90.36	95.9308			2726.99	89.86	93.29	95.9308			2726.99	74.24	89.66	95.9308
2728.92	60.1	90.28	95.93			2728.92	89.8	93.25	95.93			2728.92	74	89.57	95.93
2730.84	59.78	90.19	95.9327			2730.84	89.77	93.2	95.9327			2730.84	73.78	89.49	95.9327
2732.77	59.48	90.11	95.9304			2732.77	89.77	93.15	95.9304			2732.77	73.58	89.4	95.9304
2734.7	59.2	90.03	95.9235			2734.7	89.79	93.1	95.9235			2734.7	73.39	89.31	95.9235
2736.63	58.94	89.95	95.9165			2736.63	89.82	93.05	95.9165			2736.63	73.23	89.22	95.9165
2738.56	58.72	89.86	95.911			2738.56	89.87	92.99	95.911			2738.56	73.09	89.12	95.911
2740.49	58.52	89.77	95.9052			2740.49	89.93	92.93	95.9052			2740.49	72.98	89.02	95.9052
2742.42	58.32	89.67	95.8936			2742.42	89.98	92.87	95.8936			2742.42	72.88	88.92	95.8936
2744.34	58.15	89.58	95.8743			2744.34	90.02	92.81	95.8743			2744.34	72.8	88.81	95.8743
2746.27	57.99	89.48	95.8552			2746.27	90.03	92.75	95.8552			2746.27	72.74	88.71	95.8552
2748.2	57.85	89.39	95.8412			2748.2	90.03	92.69	95.8412			2748.2	72.68	88.6	95.8412
2750.13	57.74	89.29	95.8273			2750.13	90.02	92.63	95.8273			2750.13	72.62	88.5	95.8273
2752.06	57.67	89.19	95.8095			2752.06	90.01	92.56	95.8095			2752.06	72.55	88.4	95.8095
2753.99	57.61	89.09	95.7926			2753.99	89.99	92.5	95.7926			2753.99	72.46	88.29	95.7926
2755.92	57.57	88.99	95.7809			2755.92	89.97	92.43	95.7809			2755.92	72.35	88.19	95.7809
2757.84	57.55	88.89	95.7752			2757.84	89.95	92.37	95.7752			2757.84	72.21	88.08	95.7752
2759.77	57.53	88.79	95.7723			2759.77	89.91	92.3	95.7723			2759.77	72.03	87.97	95.7723
2761.7	57.51	88.68	95.765			2761.7	89.86	92.23	95.765			2761.7	71.81	87.86	95.765
2763.63	57.49	88.57	95.7523			2763.63	89.79	92.15	95.7523			2763.63	71.56	87.75	95.7523
2765.56	57.45	88.46	95.7411			2765.56	89.72	92.07	95.7411			2765.56	71.28	87.63	95.7411
2767.49	57.38	88.35	95.7351			2767.49	89.64	92	95.7351			2767.49	70.97	87.52	95.7351
2769.42	57.27	88.24	95.7284			2769.42	89.54	91.92	95.7284			2769.42	70.62	87.41	95.7284
2771.34	57.13	88.13	95.7173			2771.34	89.42	91.85	95.7173			2771.34	70.25	87.29	95.7173
2773.27	56.95	88.01	95.7038			2773.27	89.29	91.77	95.7038			2773.27	69.86	87.18	95.7038
2775.2	56.73	87.89	95.6893			2775.2	89.13	91.69	95.6893			2775.2	69.45	87.07	95.6893
2777.13	56.49	87.77	95.6767			2777.13	88.96	91.61	95.6767			2777.13	69.03	86.95	95.6767
2779.06	56.24	87.64	95.6646			2779.06	88.77	91.52	95.6646			2779.06	68.6	86.84	95.6646
2780.99	55.98	87.52	95.6475			2780.99	88.55	91.44	95.6475			2780.99	68.16	86.72	95.6475
2782.92	55.73	87.39	95.6256			2782.92	88.31	91.35	95.6256			2782.92	67.72	86.61	95.6256
2784.84	55.5	87.27	95.6074			2784.84	88.04	91.27	95.6074			2784.84	67.27	86.49	95.6074
2786.77	55.29	87.14	95.5957			2786.77	87.75	91.18	95.5957			2786.77	66.81	86.37	95.5957
2788.7	55.12	87	95.5821			2788.7	87.42	91.09	95.5821			2788.7	66.36	86.24	95.5821
2790.63	54.97	86.87	95.5641			2790.63	87.07	91	95.5641			2790.63	65.9	86.11	95.5641
2792.56	54.83	86.74	95.5461			2792.56	86.66	90.91	95.5461			2792.56	65.44	85.99	95.5461
2794.49	54.7	86.61	95.5331			2794.49	86.21	90.82	95.5331			2794.49	64.97	85.86	95.5331
2796.42	54.56	86.47	95.5249			2796.42	85.71	90.73	95.5249			2796.42	64.5	85.73	95.5249
2798.34	54.41	86.33	95.5184			2798.34	85.18	90.64	95.5184			2798.34	64.03	85.6	95.5184
2800.27	54.23	86.19	95.5068			2800.27	84.6	90.55	95.5068			2800.27	63.55	85.48	95.5068
2802.2	54.03	86.05	95.4902			2802.2	84	90.46	95.4902			2802.2	63.08	85.35	95.4902
2804.13	53.79	85.9	95.4773			2804.13	83.37	90.36	95.4773			2804.13	62.61	85.22	95.4773
2806.06	53.51	85.76	95.4684			2806.06	82.72	90.27	95.4684			2806.06	62.15	85.09	95.4684
2807.99	53.18	85.62	95.4568			2807.99	82.03	90.17	95.4568			2807.99	61.69	84.96	95.4568
2809.92	52.81	85.48	95.4382			2809.92	81.28	90.07	95.4382			2809.92	61.24	84.82	95.4382
2811.84	52.39	85.33	95.4147			2811.84	80.42	89.97	95.4147			2811.84	60.81	84.69	95.4147
2813.77	51.91	85.19	95.3947			2813.77	79.38	89.87	95.3947			2813.77	60.38	84.56	95.3947
2815.7	51.38	85.04	95.3802			2815.7	78.1	89.75	95.3802			2815.7	59.96	84.43	95.3802
2817.63	50.79	84.89	95.3643			2817.63	76.55	89.63	95.3643			2817.63	59.55	84.29	95.3643
2819.56	50.12	84.74	95.3424			2819.56	74.75	89.5	95.3424			2819.56	59.13	84.15	95.3424
2821.49	49.39	84.58	95.3182			2821.49	72.79	89.36	95.3182			2821.49	58.71	84.01	95.3182
2823.42	48.59	84.41	95.2959			2823.42	70.75	89.2	95.2959			2823.42	58.27	83.86	95.2959
2825.34	47.72	84.23	95.276			2825.34	68.6	89.02	95.276			2825.34	57.82	83.71	95.276
2827.27	46.78	84.03	95.2518			2827.27	66.18	88.83	95.2518			2827.27	57.36	83.56	95.2518
2829.2	45.78	83.82	95.2202			2829.2	63.37	88.64	95.2202			2829.2	56.87	83.39	95.2202
2831.13	44.68	83.59	95.1883			2831.13	60.16	88.42	95.1883			2831.13	56.34	83.23	95.1883
2833.06	43.38	83.3	95.1617			2833.06	56.52	88.18	95.1617			2833.06	55.77	83.06	95.1617
2834.99	41.48	82.93	95.1356			2834.99	52.24	87.86	95.1356			2834.99	55.15	82.88	95.1356
2836.92	38.16	82.38	95.1004			2836.92	47.18	87.4	95.1004			2836.92	54.47	82.68	95.1004
2838.84	32.97	81.59	95.052			2838.84	41.55	86.76	95.052			2838.84	53.74	82.47	95.052
2840.77	26.96	80.53	94.9989			2840.77	35.92	85.89	94.9989			2840.77	52.96	82.24	94.9989
2842.7	21.48	79.27	94.9463			2842.7	30.9	84.83	94.9463			2842.7	52.15	82	94.9463
2844.63	17.2	77.9	94.8929			2844.63	26.86	83.66	94.8929			2844.63	51.33	81.74	94.8929
2846.56	14.15	76.55	94.8357			2846.56	23.93	82.51	94.8357			2846.56	50.56	81.48	94.8357
2848.49	12.15	75.33	94.7759			2848.49	22.1	81.47	94.7759			2848.49	49.86	81.22	94.7759
2850.42	11.04	74.36	94.7209			2850.42	21.31	80.65	94.7209			2850.42	49.25	80.98	94.7209
2852.34	10.73	73.7	94.679			2852.34	21.51	80.1	94.679			2852.34	48.75	80.75	94.679
2854.27	11.21	73.39	94.6465			2854.27	22.67	79.88	94.6465			2854.27	48.38	80.55	94.6465
2856.2	12.53	73.44	94.6204			2856.2	24.81	79.98	94.6204			2856.2	48.12	80.38	94.6204
2858.13	14.77	73.81	94.6024			2858.13	27.92	80.37	94.6024			2858.13	47.94	80.23	94.6024
2860.06	17.87	74.41	94.5917			2860.06	31.72	80.97	94.5917			2860.06	47.84	80.09	94.5917
2861.99	21.49	75.14	94.5876			2861.99	35.68	81.67	94.5876			2861.99	47.79	79.96	94.5876
2863.92	24.87	75.84	94.5857			2863.92	39.25	82.36	94.5857			2863.92	47.78	79.82	94.5857
2865.84	27.33	76.42	94.578			2865.84	42.04	82.95	94.578			2865.84	47.79	79.69	94.578
2867.77	28.99	76.82	94.5628			2867.77	43.93	83.38	94.5628			2867.77	47.81	79.54	94.5628
2869.7	30.2	77.07	94.5435			2869.7	44.99	83.66	94.5435			2869.7	47.83	79.39	94.5435
2871.63	31.11	77.18	94.524			2871.63	45.46	83.82	94.524			2871.63	47.86	79.23	94.524
2873.56	31.66	77.2	94.5056			2873.56	45.58	83.89	94.5056			2873.56	47.91	79.07	94.5056
2875.49	31.87	77.17	94.4846			2875.49	45.53	83.91	94.4846			2875.49	47.97	78.91	94.4846
2877.41	31.85	77.1	94.4605			2877.41	45.42	83.9	94.4605			2877.41	48.05	78.76	94.4605
2879.34	31.72	77.01	94.4369			2879.34	45.33	83.85	94.4369			2879.34	48.13	78.61	94.4369
2881.27	31.48	76.89	94.4156			2881.27	45.23	83.79	94.4156			2881.27	48.22	78.47	94.4156
2883.2	31.06	76.73	94.3956			2883.2	45.05	83.69	94.3956			2883.2	48.29	78.32	94.3956
2885.13	30.32	76.53	94.3713			2885.13	44.64	83.53	94.3713			2885.13	48.35	78.17	94.3713
2887.06	29.29	76.27	94.3398			2887.06	43.88	83.31	94.3398			2887.06	48.39	78.01	94.3398
2888.99	28.12	75.95	94.3071			2888.99	42.75	83.04	94.3071			2888.99	48.41	77.84	94.3071
2890.91	26.98	75.59	94.2739			2890.91	41.33	82.73	94.2739			2890.91	48.42	77.67	94.2739
2892.84	25.94	75.19	94.2395			2892.84	39.66	82.38	94.2395			2892.84	48.42	77.49	94.2395
2894.77	25.01	74.77	94.2017			2894.77	37.78	82.01	94.2017			2894.77	48.4	77.31	94.2017
2896.7	24.14	74.33	94.1577			2896.7	35.86	81.62	94.1577			2896.7	48.37	77.12	94.1577
2898.63	23.24	73.89	94.1142			2898.63	34.02	81.2	94.1142			2898.63	48.34	76.93	94.1142
2900.56	22.14	73.42	94.0785			2900.56	32.25	80.76	94.0785			2900.56	48.3	76.73	94.0785
2902.49	20.55	72.9	94.0471			2902.49	30.41	80.26	94.0471			2902.49	48.26	76.53	94.0471
2904.41	18.29	72.27	94.0106			2904.41	28.25	79.68	94.0106			2904.41	48.2	76.32	94.0106
2906.34	15.54	71.47	93.9676			2906.34	25.54	78.96	93.9676			2906.34	48.13	76.1	93.9676
2908.27	12.67	70.47	93.9232			2908.27	22.27	78.09	93.9232			2908.27	48.03	75.87	93.9232
2910.2	10.1	69.26	93.8771			2910.2	18.85	77.04	93.8771			2910.2	47.92	75.63	93.8771
2912.13	8.02	67.89	93.8285			2912.13	15.73	75.84	93.8285			2912.13	47.78	75.37	93.8285
2914.06	6.48	66.44	93.7764			2914.06	13.2	74.55	93.7764			2914.06	47.62	75.11	93.7764
2915.99	5.45	65.01	93.7181			2915.99	11.31	73.25	93.7181			2915.99	47.46	74.85	93.7181
2917.91	4.85	63.71	93.66			2917.91	10.05	72.03	93.66			2917.91	47.31	74.58	93.66
2919.84	4.64	62.62	93.6123			2919.84	9.37	71	93.6123			2919.84	47.19	74.32	93.6123
2921.77	4.8	61.84	93.5712			2921.77	9.16	70.24	93.5712			2921.77	47.12	74.09	93.5712
2923.7	5.38	61.42	93.5334			2923.7	9.33	69.79	93.5334			2923.7	47.1	73.88	93.5334
2925.63	6.44	61.37	93.506			2925.63	9.83	69.68	93.506			2925.63	47.16	73.69	93.506
2927.56	8.06	61.68	93.4945			2927.56	10.7	69.92	93.4945			2927.56	47.29	73.55	93.4945
2929.49	10.24	62.31	93.4987			2929.49	11.97	70.46	93.4987			2929.49	47.49	73.43	93.4987
2931.41	12.89	63.19	93.5095			2931.41	13.57	71.25	93.5095			2931.41	47.75	73.33	93.5095
2933.34	15.91	64.22	93.5212			2933.34	15.36	72.19	93.5212			2933.34	48.07	73.25	93.5212
2935.27	19.17	65.31	93.5335			2935.27	17.24	73.21	93.5335			2935.27	48.43	73.18	93.5335
2937.2	22.49	66.37	93.55			2937.2	19.26	74.21	93.55			2937.2	48.8	73.12	93.55
2939.13	25.54	67.35	93.5719			2939.13	21.51	75.13	93.5719			2939.13	49.18	73.05	93.5719
2941.06	27.76	68.2	93.5906			2941.06	23.98	75.92	93.5906			2941.06	49.54	72.97	93.5906
2942.99	28.78	68.87	93.5993			2942.99	26.55	76.55	93.5993			2942.99	49.88	72.88	93.5993
2944.91	28.68	69.35	93.6015			2944.91	29.06	77	93.6015			2944.91	50.2	72.77	93.6015
2946.84	27.84	69.62	93.5996			2946.84	31.23	77.29	93.5996			2946.84	50.49	72.65	93.5996
2948.77	26.67	69.69	93.5949			2948.77	32.7	77.43	93.5949			2948.77	50.78	72.51	93.5949
2950.7	25.47	69.6	93.5847			2950.7	33.21	77.46	93.5847			2950.7	51.07	72.36	93.5847
2952.63	24.48	69.4	93.5674			2952.63	33.05	77.42	93.5674			2952.63	51.38	72.21	93.5674
2954.56	23.9	69.14	93.5433			2954.56	32.73	77.36	93.5433			2954.56	51.71	72.05	93.5433
2956.49	23.86	68.86	93.518			2956.49	32.57	77.29	93.518			2956.49	52.09	71.88	93.518
2958.41	24.46	68.63	93.491			2958.41	32.79	77.28	93.491			2958.41	52.52	71.7	93.491
2960.34	25.79	68.49	93.4567			2960.34	33.49	77.32	93.4567			2960.34	53.02	71.53	93.4567
2962.27	27.87	68.45	93.4156			2962.27	34.77	77.45	93.4156			2962.27	53.6	71.35	93.4156
2964.2	30.59	68.52	93.3743			2964.2	36.6	77.65	93.3743			2964.2	54.25	71.17	93.3743
2966.13	33.62	68.67	93.3377			2966.13	38.89	77.9	93.3377			2966.13	54.99	70.99	93.3377
2968.06	36.52	68.88	93.3039			2968.06	41.43	78.16	93.3039			2968.06	55.81	70.8	93.3039
2969.99	39.07	69.12	93.2702			2969.99	44.01	78.42	93.2702			2969.99	56.72	70.61	93.2702
2971.91	41.34	69.33	93.2347			2971.91	46.52	78.64	93.2347			2971.91	57.72	70.43	93.2347
2973.84	43.34	69.51	93.2019			2973.84	48.85	78.83	93.2019			2973.84	58.8	70.25	93.2019
2975.77	45.01	69.63	93.183			2975.77	50.96	78.97	93.183			2975.77	59.96	70.08	93.183
2977.7	46.34	69.7	93.1743			2977.7	52.81	79.06	93.1743			2977.7	61.19	69.92	93.1743
2979.63	47.37	69.7	93.169			2979.63	54.4	79.11	93.169			2979.63	62.46	69.76	93.169
2981.56	48.22	69.65	93.1641			2981.56	55.75	79.13	93.1641			2981.56	63.73	69.61	93.1641
2983.49	48.94	69.57	93.1631			2983.49	56.89	79.11	93.1631			2983.49	64.98	69.47	93.1631
2985.41	49.55	69.46	93.1662			2985.41	57.85	79.08	93.1662			2985.41	66.14	69.33	93.1662
2987.34	50.07	69.35	93.1708			2987.34	58.65	79.01	93.1708			2987.34	67.18	69.18	93.1708
2989.27	50.53	69.23	93.1744			2989.27	59.24	78.92	93.1744			2989.27	68.04	69.03	93.1744
2991.2	50.95	69.1	93.1735			2991.2	59.56	78.8	93.1735			2991.2	68.71	68.87	93.1735
2993.13	51.35	68.96	93.166			2993.13	59.55	78.65	93.166			2993.13	69.19	68.7	93.166
2995.06	51.74	68.82	93.1535			2995.06	59.16	78.47	93.1535			2995.06	69.52	68.52	93.1535
2996.99	52.12	68.66	93.1389			2996.99	58.41	78.26	93.1389			2996.99	69.74	68.33	93.1389
2998.91	52.5	68.5	93.1227			2998.91	57.37	78.04	93.1227			2998.91	69.91	68.14	93.1227
3000.84	52.87	68.33	93.1029			3000.84	56.17	77.82	93.1029			3000.84	70.09	67.93	93.1029
3002.77	53.21	68.15	93.0832			3002.77	54.98	77.61	93.0832			3002.77	70.33	67.72	93.0832
3004.7	53.55	67.97	93.0627			3004.7	53.96	77.42	93.0627			3004.7	70.66	67.5	93.0627
3006.63	53.9	67.78	93.0379			3006.63	53.26	77.26	93.0379			3006.63	71.1	67.28	93.0379
3008.56	54.25	67.6	93.008			3008.56	52.96	77.13	93.008			3008.56	71.65	67.05	93.008
3010.49	54.61	67.41	92.9722			3010.49	53.12	77.03	92.9722			3010.49	72.29	66.83	92.9722
3012.41	54.96	67.22	92.9308			3012.41	53.77	76.96	92.9308			3012.41	73.04	66.61	92.9308
3014.34	55.31	67.03	92.8874			3014.34	54.84	76.9	92.8874			3014.34	73.84	66.39	92.8874
3016.27	55.66	66.84	92.8413			3016.27	56.25	76.84	92.8413			3016.27	74.67	66.16	92.8413
3018.2	56	66.66	92.7962			3018.2	57.88	76.79	92.7962			3018.2	75.51	65.94	92.7962
3020.13	56.35	66.48	92.7522			3020.13	59.57	76.72	92.7522			3020.13	76.32	65.72	92.7522
3022.06	56.7	66.29	92.7103			3022.06	61.19	76.63	92.7103			3022.06	77.1	65.49	92.7103
3023.99	57.04	66.11	92.6737			3023.99	62.62	76.52	92.6737			3023.99	77.84	65.25	92.6737
3025.91	57.38	65.92	92.6414			3025.91	63.83	76.39	92.6414			3025.91	78.54	65.01	92.6414
3027.84	57.72	65.74	92.6077			3027.84	64.82	76.25	92.6077			3027.84	79.18	64.76	92.6077
3029.77	58.06	65.55	92.5712			3029.77	65.61	76.09	92.5712			3029.77	79.77	64.51	92.5712
3031.7	58.39	65.37	92.5347			3031.7	66.25	75.93	92.5347			3031.7	80.27	64.25	92.5347
3033.63	58.72	65.19	92.4957			3033.63	66.78	75.75	92.4957			3033.63	80.7	63.99	92.4957
3035.56	59.04	65	92.4559			3035.56	67.23	75.58	92.4559			3035.56	81.05	63.72	92.4559
3037.49	59.34	64.81	92.4124			3037.49	67.61	75.39	92.4124			3037.49	81.34	63.45	92.4124
3039.41	59.63	64.61	92.3585			3039.41	67.96	75.2	92.3585			3039.41	81.6	63.17	92.3585
3041.34	59.91	64.41	92.2983			3041.34	68.27	75	92.2983			3041.34	81.83	62.89	92.2983
3043.27	60.18	64.2	92.2439			3043.27	68.55	74.79	92.2439			3043.27	82.03	62.59	92.2439
3045.2	60.44	63.98	92.1986			3045.2	68.8	74.57	92.1986			3045.2	82.21	62.29	92.1986
3047.13	60.69	63.76	92.1495			3047.13	69.04	74.35	92.1495			3047.13	82.36	61.98	92.1495
3049.06	60.94	63.52	92.0927			3049.06	69.25	74.11	92.0927			3049.06	82.48	61.65	92.0927
3050.99	61.18	63.28	92.0363			3050.99	69.44	73.88	92.0363			3050.99	82.57	61.32	92.0363
3052.91	61.43	63.03	91.9869			3052.91	69.6	73.63	91.9869			3052.91	82.64	60.98	91.9869
3054.84	61.69	62.78	91.9383			3054.84	69.74	73.38	91.9383			3054.84	82.7	60.63	91.9383
3056.77	61.97	62.52	91.8828			3056.77	69.87	73.12	91.8828			3056.77	82.76	60.28	91.8828
3058.7	62.26	62.26	91.8198			3058.7	69.99	72.85	91.8198			3058.7	82.79	59.93	91.8198
3060.63	62.56	62	91.7547			3060.63	70.09	72.59	91.7547			3060.63	82.82	59.58	91.7547
3062.56	62.86	61.73	91.6914			3062.56	70.18	72.32	91.6914			3062.56	82.84	59.23	91.6914
3064.49	63.17	61.46	91.6253			3064.49	70.27	72.06	91.6253			3064.49	82.85	58.88	91.6253
3066.41	63.49	61.2	91.5518			3066.41	70.36	71.79	91.5518			3066.41	82.88	58.54	91.5518
3068.34	63.81	60.95	91.4789			3068.34	70.46	71.54	91.4789			3068.34	82.9	58.2	91.4789
3070.27	64.13	60.71	91.4126			3070.27	70.56	71.29	91.4126			3070.27	82.94	57.88	91.4126
3072.2	64.46	60.48	91.3441			3072.2	70.67	71.05	91.3441			3072.2	82.98	57.57	91.3441
3074.13	64.78	60.27	91.2669			3074.13	70.78	70.82	91.2669			3074.13	83.01	57.27	91.2669
3076.06	65.1	60.06	91.1876			3076.06	70.89	70.61	91.1876			3076.06	83.04	56.99	91.1876
3077.99	65.41	59.87	91.1114			3077.99	70.99	70.4	91.1114			3077.99	83.06	56.72	91.1114
3079.91	65.72	59.7	91.0384			3079.91	71.09	70.2	91.0384			3079.91	83.08	56.47	91.0384
3081.84	66.04	59.55	90.9658			3081.84	71.19	70.02	90.9658			3081.84	83.08	56.25	90.9658
3083.77	66.34	59.41	90.894			3083.77	71.28	69.85	90.894			3083.77	83.07	56.05	90.894
3085.7	66.64	59.29	90.8194			3085.7	71.35	69.7	90.8194			3085.7	83.03	55.87	90.8194
3087.63	66.93	59.19	90.7503			3087.63	71.41	69.56	90.7503			3087.63	82.98	55.71	90.7503
3089.56	67.22	59.11	90.6897			3089.56	71.46	69.43	90.6897			3089.56	82.92	55.57	90.6897
3091.49	67.5	59.04	90.6347			3091.49	71.5	69.32	90.6347			3091.49	82.86	55.44	90.6347
3093.41	67.78	58.99	90.5842			3093.41	71.53	69.23	90.5842			3093.41	82.79	55.34	90.5842
3095.34	68.06	58.96	90.5357			3095.34	71.55	69.15	90.5357			3095.34	82.71	55.25	90.5357
3097.27	68.33	58.95	90.4852			3097.27	71.57	69.09	90.4852			3097.27	82.64	55.19	90.4852
3099.2	68.6	58.95	90.43			3099.2	71.58	69.04	90.43			3099.2	82.56	55.14	90.43
3101.13	68.86	58.96	90.3712			3101.13	71.59	69	90.3712			3101.13	82.47	55.09	90.3712
3103.06	69.13	58.98	90.317			3103.06	71.59	68.96	90.317			3103.06	82.38	55.06	90.317
3104.99	69.39	59.02	90.2623			3104.99	71.58	68.92	90.2623			3104.99	82.3	55.03	90.2623
3106.91	69.64	59.06	90.2042			3106.91	71.57	68.89	90.2042			3106.91	82.23	55.02	90.2042
3108.84	69.88	59.1	90.1515			3108.84	71.55	68.86	90.1515			3108.84	82.15	55.02	90.1515
3110.77	70.11	59.15	90.1067			3110.77	71.53	68.84	90.1067			3110.77	82.06	55.02	90.1067
3112.7	70.34	59.19	90.0601			3112.7	71.5	68.81	90.0601			3112.7	81.96	55.01	90.0601
3114.63	70.56	59.24	90.0159			3114.63	71.47	68.78	90.0159			3114.63	81.86	54.99	90.0159
3116.56	70.77	59.28	89.9692			3116.56	71.45	68.75	89.9692			3116.56	81.75	54.97	89.9692
3118.49	70.97	59.31	89.9182			3118.49	71.42	68.72	89.9182			3118.49	81.63	54.94	89.9182
3120.41	71.16	59.33	89.8681			3120.41	71.39	68.69	89.8681			3120.41	81.5	54.91	89.8681
3122.34	71.35	59.35	89.815			3122.34	71.36	68.65	89.815			3122.34	81.36	54.88	89.815
3124.27	71.54	59.37	89.7543			3124.27	71.32	68.61	89.7543			3124.27	81.22	54.84	89.7543
3126.2	71.72	59.38	89.6888			3126.2	71.29	68.57	89.6888			3126.2	81.06	54.79	89.6888
3128.13	71.9	59.37	89.6224			3128.13	71.24	68.51	89.6224			3128.13	80.91	54.74	89.6224
3130.06	72.08	59.37	89.5608			3130.06	71.19	68.44	89.5608			3130.06	80.76	54.68	89.5608
3131.99	72.25	59.35	89.4971			3131.99	71.13	68.37	89.4971			3131.99	80.61	54.62	89.4971
3133.91	72.43	59.33	89.4317			3133.91	71.06	68.3	89.4317			3133.91	80.46	54.55	89.4317
3135.84	72.6	59.3	89.3692			3135.84	70.98	68.22	89.3692			3135.84	80.3	54.48	89.3692
3137.77	72.78	59.26	89.3097			3137.77	70.91	68.13	89.3097			3137.77	80.13	54.39	89.3097
3139.7	72.95	59.21	89.2488			3139.7	70.83	68.04	89.2488			3139.7	79.96	54.29	89.2488
3141.63	73.11	59.16	89.1831			3141.63	70.75	67.94	89.1831			3141.63	79.78	54.18	89.1831
3143.56	73.27	59.09	89.1093			3143.56	70.66	67.84	89.1093			3143.56	79.61	54.07	89.1093
3145.49	73.42	59.02	89.0376			3145.49	70.58	67.72	89.0376			3145.49	79.43	53.94	89.0376
3147.41	73.58	58.94	88.9702			3147.41	70.49	67.61	88.9702			3147.41	79.24	53.81	88.9702
3149.34	73.72	58.84	88.9011			3149.34	70.4	67.48	88.9011			3149.34	79.05	53.66	88.9011
3151.27	73.86	58.74	88.8277			3151.27	70.32	67.35	88.8277			3151.27	78.84	53.49	88.8277
3153.2	74	58.63	88.7519			3153.2	70.22	67.21	88.7519			3153.2	78.63	53.33	88.7519
3155.13	74.12	58.51	88.6746			3155.13	70.13	67.06	88.6746			3155.13	78.43	53.16	88.6746
3157.06	74.24	58.38	88.6017			3157.06	70.04	66.91	88.6017			3157.06	78.21	52.97	88.6017
3158.98	74.36	58.25	88.5297			3158.98	69.95	66.76	88.5297			3158.98	77.98	52.78	88.5297
3160.91	74.47	58.11	88.4557			3160.91	69.85	66.6	88.4557			3160.91	77.75	52.59	88.4557
3162.84	74.56	57.96	88.3753			3162.84	69.75	66.43	88.3753			3162.84	77.51	52.39	88.3753
3164.77	74.65	57.8	88.2956			3164.77	69.65	66.25	88.2956			3164.77	77.26	52.17	88.2956
3166.7	74.73	57.64	88.2194			3166.7	69.54	66.07	88.2194			3166.7	77.02	51.96	88.2194
3168.63	74.8	57.47	88.1393			3168.63	69.43	65.89	88.1393			3168.63	76.78	51.74	88.1393
3170.56	74.85	57.3	88.0568			3170.56	69.31	65.7	88.0568			3170.56	76.54	51.52	88.0568
3172.48	74.91	57.13	87.9759			3172.48	69.19	65.5	87.9759			3172.48	76.29	51.29	87.9759
3174.41	74.95	56.94	87.8905			3174.41	69.08	65.31	87.8905			3174.41	76.04	51.05	87.8905
3176.34	74.99	56.75	87.8			3176.34	68.97	65.11	87.8			3176.34	75.79	50.81	87.8
3178.27	75.03	56.56	87.7048			3178.27	68.86	64.9	87.7048			3178.27	75.53	50.56	87.7048
3180.2	75.07	56.37	87.6049			3180.2	68.74	64.69	87.6049			3180.2	75.27	50.32	87.6049
3182.13	75.1	56.18	87.4991			3182.13	68.63	64.48	87.4991			3182.13	75	50.07	87.4991
3184.06	75.13	55.98	87.3979			3184.06	68.52	64.26	87.3979			3184.06	74.74	49.81	87.3979
3185.98	75.16	55.79	87.3032			3185.98	68.41	64.05	87.3032			3185.98	74.46	49.55	87.3032
3187.91	75.2	55.6	87.2073			3187.91	68.3	63.83	87.2073			3187.91	74.18	49.29	87.2073
3189.84	75.23	55.41	87.1061			3189.84	68.18	63.6	87.1061			3189.84	73.9	49.03	87.1061
3191.77	75.26	55.22	87.0091			3191.77	68.07	63.38	87.0091			3191.77	73.62	48.77	87.0091
3193.7	75.3	55.03	86.9133			3193.7	67.95	63.16	86.9133			3193.7	73.34	48.51	86.9133
3195.63	75.33	54.85	86.8137			3195.63	67.84	62.94	86.8137			3195.63	73.06	48.25	86.8137
3197.56	75.38	54.66	86.7171			3197.56	67.73	62.72	86.7171			3197.56	72.77	48	86.7171
3199.48	75.43	54.48	86.6233			3199.48	67.62	62.5	86.6233			3199.48	72.48	47.75	86.6233
3201.41	75.47	54.29	86.5286			3201.41	67.52	62.28	86.5286			3201.41	72.2	47.5	86.5286
3203.34	75.52	54.11	86.4325			3203.34	67.41	62.06	86.4325			3203.34	71.91	47.25	86.4325
3205.27	75.56	53.92	86.3357			3205.27	67.3	61.84	86.3357			3205.27	71.62	47.01	86.3357
3207.2	75.61	53.73	86.2421			3207.2	67.2	61.62	86.2421			3207.2	71.33	46.76	86.2421
3209.13	75.66	53.55	86.1458			3209.13	67.09	61.4	86.1458			3209.13	71.05	46.51	86.1458
3211.06	75.69	53.36	86.0506			3211.06	66.98	61.19	86.0506			3211.06	70.77	46.25	86.0506
3212.98	75.72	53.16	85.9575			3212.98	66.87	60.97	85.9575			3212.98	70.48	45.99	85.9575
3214.91	75.74	52.96	85.8623			3214.91	66.77	60.75	85.8623			3214.91	70.2	45.73	85.8623
3216.84	75.74	52.75	85.7631			3216.84	66.66	60.53	85.7631			3216.84	69.92	45.47	85.7631
3218.77	75.75	52.53	85.6612			3218.77	66.55	60.31	85.6612			3218.77	69.63	45.2	85.6612
3220.7	75.74	52.31	85.5561			3220.7	66.44	60.08	85.5561			3220.7	69.36	44.94	85.5561
3222.63	75.73	52.1	85.4531			3222.63	66.35	59.86	85.4531			3222.63	69.09	44.68	85.4531
3224.56	75.72	51.87	85.3572			3224.56	66.26	59.63	85.3572			3224.56	68.82	44.42	85.3572
3226.48	75.69	51.64	85.2644			3226.48	66.16	59.4	85.2644			3226.48	68.56	44.16	85.2644
3228.41	75.66	51.41	85.1694			3228.41	66.07	59.17	85.1694			3228.41	68.29	43.9	85.1694
3230.34	75.6	51.18	85.0708			3230.34	65.97	58.94	85.0708			3230.34	68.02	43.65	85.0708
3232.27	75.53	50.93	84.9787			3232.27	65.87	58.71	84.9787			3232.27	67.75	43.39	84.9787
3234.2	75.46	50.69	84.8932			3234.2	65.77	58.48	84.8932			3234.2	67.48	43.14	84.8932
3236.13	75.38	50.44	84.8016			3236.13	65.66	58.25	84.8016			3236.13	67.22	42.88	84.8016
3238.06	75.28	50.2	84.7013			3238.06	65.56	58.02	84.7013			3238.06	66.96	42.62	84.7013
3239.98	75.16	49.95	84.6003			3239.98	65.45	57.79	84.6003			3239.98	66.7	42.35	84.6003
3241.91	75.03	49.7	84.5069			3241.91	65.34	57.56	84.5069			3241.91	66.44	42.08	84.5069
3243.84	74.89	49.45	84.4167			3243.84	65.23	57.32	84.4167			3243.84	66.18	41.81	84.4167
3245.77	74.75	49.2	84.3293			3245.77	65.11	57.08	84.3293			3245.77	65.92	41.54	84.3293
3247.7	74.59	48.96	84.2432			3247.7	65.01	56.84	84.2432			3247.7	65.68	41.27	84.2432
3249.63	74.42	48.73	84.1552			3249.63	64.91	56.6	84.1552			3249.63	65.44	41	84.1552
3251.56	74.25	48.5	84.0637			3251.56	64.8	56.36	84.0637			3251.56	65.2	40.74	84.0637
3253.48	74.06	48.27	83.9702			3253.48	64.7	56.11	83.9702			3253.48	64.97	40.48	83.9702
3255.41	73.85	48.04	83.87			3255.41	64.58	55.87	83.87			3255.41	64.73	40.22	83.87
3257.34	73.63	47.81	83.7655			3257.34	64.47	55.63	83.7655			3257.34	64.49	39.96	83.7655
3259.27	73.41	47.6	83.664			3259.27	64.37	55.39	83.664			3259.27	64.28	39.71	83.664
3261.2	73.18	47.41	83.5657			3261.2	64.28	55.16	83.5657			3261.2	64.07	39.47	83.5657
3263.13	72.94	47.22	83.4659			3263.13	64.21	54.95	83.4659			3263.13	63.87	39.23	83.4659
3265.06	72.69	47.03	83.3625			3265.06	64.13	54.73	83.3625			3265.06	63.67	39.01	83.3625
3266.98	72.4	46.84	83.2597			3266.98	64.04	54.52	83.2597			3266.98	63.47	38.78	83.2597
3268.91	72.11	46.65	83.1633			3268.91	63.96	54.31	83.1633			3268.91	63.28	38.55	83.1633
3270.84	71.8	46.47	83.0678			3270.84	63.87	54.11	83.0678			3270.84	63.08	38.32	83.0678
3272.77	71.48	46.3	82.972			3272.77	63.77	53.91	82.972			3272.77	62.89	38.1	82.972
3274.7	71.14	46.12	82.8747			3274.7	63.67	53.71	82.8747			3274.7	62.69	37.89	82.8747
3276.63	70.79	45.96	82.7752			3276.63	63.55	53.51	82.7752			3276.63	62.49	37.68	82.7752
3278.56	70.43	45.79	82.6724			3278.56	63.43	53.31	82.6724			3278.56	62.29	37.48	82.6724
3280.48	70.06	45.64	82.5718			3280.48	63.32	53.12	82.5718			3280.48	62.1	37.28	82.5718
3282.41	69.67	45.5	82.4652			3282.41	63.21	52.94	82.4652			3282.41	61.9	37.09	82.4652
3284.34	69.28	45.37	82.3576			3284.34	63.12	52.77	82.3576			3284.34	61.73	36.92	82.3576
3286.27	68.87	45.27	82.2531			3286.27	63.04	52.6	82.2531			3286.27	61.56	36.77	82.2531
3288.2	68.42	45.17	82.1531			3288.2	62.95	52.46	82.1531			3288.2	61.38	36.63	82.1531
3290.13	67.94	45.07	82.0514			3290.13	62.86	52.31	82.0514			3290.13	61.2	36.48	82.0514
3292.06	67.41	44.97	81.9466			3292.06	62.76	52.17	81.9466			3292.06	61.01	36.34	81.9466
3293.98	66.85	44.89	81.8399			3293.98	62.67	52.04	81.8399			3293.98	60.83	36.21	81.8399
3295.91	66.25	44.82	81.741			3295.91	62.59	51.92	81.741			3295.91	60.66	36.09	81.741
3297.84	65.6	44.75	81.6442			3297.84	62.51	51.8	81.6442			3297.84	60.49	35.98	81.6442
3299.77	64.89	44.68	81.5448			3299.77	62.42	51.68	81.5448			3299.77	60.31	35.87	81.5448
3301.7	64.1	44.61	81.4458			3301.7	62.31	51.55	81.4458			3301.7	60.12	35.76	81.4458
3303.63	63.23	44.53	81.3478			3303.63	62.18	51.42	81.3478			3303.63	59.92	35.64	81.3478
3305.56	62.26	44.44	81.2478			3305.56	62.05	51.28	81.2478			3305.56	59.72	35.51	81.2478
3307.48	61.15	44.35	81.144			3307.48	61.91	51.14	81.144			3307.48	59.51	35.38	81.144
3309.41	59.85	44.24	81.03			3309.41	61.77	50.99	81.03			3309.41	59.3	35.24	81.03
3311.34	58.31	44.13	80.9136			3311.34	61.62	50.84	80.9136			3311.34	59.08	35.1	80.9136
3313.27	56.48	44	80.7933			3313.27	61.47	50.68	80.7933			3313.27	58.85	34.94	80.7933
3315.2	54.33	43.87	80.6691			3315.2	61.31	50.52	80.6691			3315.2	58.62	34.78	80.6691
3317.13	51.86	43.72	80.54			3317.13	61.15	50.34	80.54			3317.13	58.38	34.61	80.54
3319.06	49.17	43.57	80.4034			3319.06	61	50.16	80.4034			3319.06	58.15	34.44	80.4034
3320.98	46.44	43.41	80.2592			3320.98	60.85	49.98	80.2592			3320.98	57.92	34.27	80.2592
3322.91	43.86	43.23	80.1223			3322.91	60.7	49.78	80.1223			3322.91	57.69	34.08	80.1223
3324.84	41.65	43.04	79.9902			3324.84	60.55	49.57	79.9902			3324.84	57.46	33.88	79.9902
3326.77	39.96	42.85	79.8581			3326.77	60.39	49.36	79.8581			3326.77	57.23	33.69	79.8581
3328.7	38.89	42.64	79.7272			3328.7	60.23	49.13	79.7272			3328.7	57.01	33.48	79.7272
3330.63	38.47	42.42	79.5949			3330.63	60.08	48.9	79.5949			3330.63	56.78	33.26	79.5949
3332.56	38.71	42.18	79.4515			3332.56	59.92	48.66	79.4515			3332.56	56.56	33.03	79.4515
3334.48	39.59	41.94	79.2983			3334.48	59.74	48.41	79.2983			3334.48	56.33	32.79	79.2983
3336.41	41.05	41.67	79.1429			3336.41	59.56	48.15	79.1429			3336.41	56.09	32.53	79.1429
3338.34	43.03	41.41	78.9885			3338.34	59.39	47.89	78.9885			3338.34	55.86	32.28	78.9885
3340.27	45.38	41.15	78.8298			3340.27	59.23	47.62	78.8298			3340.27	55.64	32.03	78.8298
3342.2	47.89	40.88	78.6695			3342.2	59.06	47.35	78.6695			3342.2	55.42	31.77	78.6695
3344.13	50.38	40.59	78.5048			3344.13	58.89	47.08	78.5048			3344.13	55.19	31.51	78.5048
3346.06	52.72	40.29	78.3346			3346.06	58.7	46.8	78.3346			3346.06	54.95	31.24	78.3346
3347.98	54.84	39.98	78.1657			3347.98	58.51	46.52	78.1657			3347.98	54.7	30.96	78.1657
3349.91	56.74	39.68	78.0065			3349.91	58.31	46.23	78.0065			3349.91	54.45	30.68	78.0065
3351.84	58.46	39.37	77.8553			3351.84	58.12	45.94	77.8553			3351.84	54.2	30.41	77.8553
3353.77	60	39.07	77.7114			3353.77	57.92	45.66	77.7114			3353.77	53.96	30.13	77.7114
3355.7	61.4	38.77	77.571			3355.7	57.75	45.38	77.571			3355.7	53.72	29.87	77.571
3357.63	62.67	38.49	77.4286			3357.63	57.6	45.11	77.4286			3357.63	53.52	29.62	77.4286
3359.56	63.82	38.22	77.2788			3359.56	57.47	44.85	77.2788			3359.56	53.32	29.38	77.2788
3361.48	64.83	37.93	77.1273			3361.48	57.31	44.58	77.1273			3361.48	53.1	29.13	77.1273
3363.41	65.73	37.64	76.9754			3363.41	57.16	44.3	76.9754			3363.41	52.89	28.88	76.9754
3365.34	66.55	37.36	76.8202			3365.34	57.02	44.03	76.8202			3365.34	52.69	28.63	76.8202
3367.27	67.28	37.08	76.661			3367.27	56.87	43.76	76.661			3367.27	52.49	28.39	76.661
3369.2	67.91	36.8	76.501			3369.2	56.72	43.49	76.501			3369.2	52.29	28.14	76.501
3371.13	68.45	36.5	76.3411			3371.13	56.56	43.21	76.3411			3371.13	52.08	27.88	76.3411
3373.06	68.93	36.2	76.1851			3373.06	56.39	42.94	76.1851			3373.06	51.87	27.62	76.1851
3374.98	69.33	35.91	76.032			3374.98	56.2	42.66	76.032			3374.98	51.66	27.36	76.032
3376.91	69.67	35.6	75.8786			3376.91	56.01	42.38	75.8786			3376.91	51.44	27.1	75.8786
3378.84	69.98	35.32	75.7364			3378.84	55.83	42.11	75.7364			3378.84	51.24	26.85	75.7364
3380.77	70.3	35.06	75.6135			3380.77	55.69	41.86	75.6135			3380.77	51.07	26.63	75.6135
3382.7	70.61	34.83	75.4923			3382.7	55.59	41.63	75.4923			3382.7	50.94	26.43	75.4923
3384.63	70.9	34.6	75.3732			3384.63	55.5	41.4	75.3732			3384.63	50.81	26.24	75.3732
3386.56	71.16	34.37	75.2535			3386.56	55.41	41.17	75.2535			3386.56	50.69	26.05	75.2535
3388.48	71.42	34.16	75.1361			3388.48	55.35	40.96	75.1361			3388.48	50.58	25.87	75.1361
3390.41	71.67	33.97	75.0224			3390.41	55.31	40.75	75.0224			3390.41	50.5	25.71	75.0224
3392.34	71.9	33.77	74.9075			3392.34	55.27	40.55	74.9075			3392.34	50.42	25.55	74.9075
3394.27	72.09	33.57	74.7881			3394.27	55.21	40.34	74.7881			3394.27	50.32	25.38	74.7881
3396.2	72.25	33.35	74.6659			3396.2	55.15	40.13	74.6659			3396.2	50.22	25.2	74.6659
3398.13	72.38	33.13	74.5421			3398.13	55.07	39.9	74.5421			3398.13	50.11	25.01	74.5421
3400.06	72.5	32.9	74.4197			3400.06	54.99	39.68	74.4197			3400.06	50	24.82	74.4197
3401.98	72.61	32.66	74.2946			3401.98	54.92	39.46	74.2946			3401.98	49.87	24.63	74.2946
3403.91	72.71	32.42	74.1658			3403.91	54.84	39.23	74.1658			3403.91	49.75	24.44	74.1658
3405.84	72.8	32.19	74.0423			3405.84	54.78	39.01	74.0423			3405.84	49.64	24.25	74.0423
3407.77	72.9	31.96	73.9401			3407.77	54.72	38.78	73.9401			3407.77	49.53	24.06	73.9401
3409.7	72.97	31.72	73.8507			3409.7	54.66	38.54	73.8507			3409.7	49.42	23.86	73.8507
3411.63	73.02	31.46	73.7587			3411.63	54.59	38.3	73.7587			3411.63	49.29	23.66	73.7587
3413.56	73.07	31.22	73.6648			3413.56	54.53	38.07	73.6648			3413.56	49.19	23.46	73.6648
3415.48	73.15	31	73.5801			3415.48	54.5	37.87	73.5801			3415.48	49.11	23.29	73.5801
3417.41	73.23	30.79	73.5016			3417.41	54.51	37.67	73.5016			3417.41	49.04	23.13	73.5016
3419.34	73.3	30.59	73.4271			3419.34	54.51	37.47	73.4271			3419.34	48.97	22.97	73.4271
3421.27	73.35	30.4	73.3531			3421.27	54.51	37.29	73.3531			3421.27	48.9	22.82	73.3531
3423.2	73.43	30.23	73.2829			3423.2	54.55	37.12	73.2829			3423.2	48.86	22.69	73.2829
3425.13	73.54	30.1	73.2138			3425.13	54.63	36.98	73.2138			3425.13	48.84	22.6	73.2138
3427.05	73.66	29.98	73.1445			3427.05	54.74	36.85	73.1445			3427.05	48.83	22.51	73.1445
3428.98	73.78	29.86	73.0795			3428.98	54.83	36.72	73.0795			3428.98	48.83	22.42	73.0795
3430.91	73.86	29.72	73.0153			3430.91	54.9	36.59	73.0153			3430.91	48.81	22.32	73.0153
3432.84	73.91	29.58	72.9596			3432.84	54.94	36.44	72.9596			3432.84	48.79	22.22	72.9596
3434.77	73.96	29.44	72.945			3434.77	54.98	36.29	72.945			3434.77	48.78	22.11	72.945
3436.7	74.02	29.28	72.9367			3436.7	55.01	36.13	72.9367			3436.7	48.76	22	72.9367
3438.63	74.04	29.11	72.9066			3438.63	55.02	35.96	72.9066			3438.63	48.74	21.88	72.9066
3440.55	74.06	28.93	72.869			3440.55	55.02	35.79	72.869			3440.55	48.72	21.75	72.869
3442.48	74.08	28.76	72.8358			3442.48	55.02	35.61	72.8358			3442.48	48.71	21.62	72.8358
3444.41	74.1	28.6	72.8018			3444.41	55.03	35.44	72.8018			3444.41	48.71	21.5	72.8018
3446.34	74.13	28.45	72.764			3446.34	55.05	35.28	72.764			3446.34	48.71	21.38	72.764
3448.27	74.19	28.32	72.7272			3448.27	55.1	35.14	72.7272			3448.27	48.74	21.29	72.7272
3450.2	74.28	28.22	72.7043			3450.2	55.2	35.02	72.7043			3450.2	48.8	21.22	72.7043
3452.13	74.38	28.14	72.6828			3452.13	55.3	34.91	72.6828			3452.13	48.86	21.15	72.6828
3454.05	74.48	28.06	72.667			3454.05	55.4	34.81	72.667			3454.05	48.93	21.1	72.667
3455.98	74.61	28.01	72.6626			3455.98	55.53	34.75	72.6626			3455.98	49.01	21.07	72.6626
3457.91	74.76	27.97	72.6643			3457.91	55.68	34.7	72.6643			3457.91	49.09	21.06	72.6643
3459.84	74.9	27.95	72.6745			3459.84	55.83	34.66	72.6745			3459.84	49.18	21.06	72.6745
3461.77	75.05	27.92	72.7078			3461.77	55.98	34.62	72.7078			3461.77	49.28	21.06	72.7078
3463.7	75.18	27.88	72.7347			3463.7	56.12	34.58	72.7347			3463.7	49.37	21.04	72.7347
3465.63	75.28	27.84	72.7472			3465.63	56.23	34.53	72.7472			3465.63	49.45	21.03	72.7472
3467.55	75.38	27.81	72.7582			3467.55	56.36	34.5	72.7582			3467.55	49.54	21.02	72.7582
3469.48	75.48	27.78	72.7904			3469.48	56.49	34.46	72.7904			3469.48	49.63	21.01	72.7904
3471.41	75.56	27.74	72.8321			3471.41	56.6	34.42	72.8321			3471.41	49.71	20.99	72.8321
3473.34	75.63	27.7	72.8747			3473.34	56.71	34.39	72.8747			3473.34	49.8	20.97	72.8747
3475.27	75.72	27.67	72.933			3475.27	56.84	34.36	72.933			3475.27	49.88	20.96	72.933
3477.2	75.79	27.63	73.0037			3477.2	56.96	34.32	73.0037			3477.2	49.96	20.94	73.0037
3479.13	75.86	27.59	73.0664			3479.13	57.06	34.29	73.0664			3479.13	50.03	20.92	73.0664
3481.05	75.94	27.57	73.1267			3481.05	57.19	34.27	73.1267			3481.05	50.11	20.91	73.1267
3482.98	76.05	27.56	73.1831			3482.98	57.36	34.26	73.1831			3482.98	50.21	20.92	73.1831
3484.91	76.19	27.55	73.2339			3484.91	57.55	34.25	73.2339			3484.91	50.31	20.94	73.2339
3486.84	76.3	27.53	73.2616			3486.84	57.72	34.23	73.2616			3486.84	50.41	20.94	73.2616
3488.77	76.41	27.5	73.2879			3488.77	57.88	34.19	73.2879			3488.77	50.51	20.93	73.2879
3490.7	76.54	27.47	73.3452			3490.7	58.07	34.16	73.3452			3490.7	50.63	20.93	73.3452
3492.63	76.69	27.46	73.412			3492.63	58.28	34.14	73.412			3492.63	50.74	20.95	73.412
3494.55	76.84	27.46	73.4764			3494.55	58.5	34.12	73.4764			3494.55	50.86	20.97	73.4764
3496.48	76.97	27.45	73.5667			3496.48	58.7	34.12	73.5667			3496.48	50.99	20.99	73.5667
3498.41	77.07	27.44	73.6694			3498.41	58.87	34.1	73.6694			3498.41	51.09	20.99	73.6694
3500.34	77.17	27.43	73.7699			3500.34	59.06	34.11	73.7699			3500.34	51.2	21	73.7699
3502.27	77.3	27.45	73.8629			3502.27	59.27	34.13	73.8629			3502.27	51.32	21.04	73.8629
3504.2	77.41	27.47	73.9442			3504.2	59.48	34.17	73.9442			3504.2	51.44	21.09	73.9442
3506.13	77.52	27.5	74.013			3506.13	59.68	34.21	74.013			3506.13	51.57	21.13	74.013
3508.05	77.6	27.53	74.0655			3508.05	59.87	34.26	74.0655			3508.05	51.69	21.18	74.0655
3509.98	77.71	27.57	74.1238			3509.98	60.08	34.31	74.1238			3509.98	51.84	21.23	74.1238
3511.91	77.85	27.63	74.1934			3511.91	60.32	34.37	74.1934			3511.91	52	21.3	74.1934
3513.84	77.99	27.69	74.2689			3513.84	60.57	34.43	74.2689			3513.84	52.18	21.37	74.2689
3515.77	78.14	27.74	74.3918			3515.77	60.82	34.49	74.3918			3515.77	52.37	21.44	74.3918
3517.7	78.32	27.8	74.553			3517.7	61.09	34.55	74.553			3517.7	52.57	21.51	74.553
3519.63	78.49	27.84	74.6903			3519.63	61.35	34.59	74.6903			3519.63	52.76	21.57	74.6903
3521.55	78.63	27.86	74.794			3521.55	61.59	34.62	74.794			3521.55	52.95	21.6	74.794
3523.48	78.77	27.87	74.9134			3523.48	61.84	34.64	74.9134			3523.48	53.15	21.63	74.9134
3525.41	78.92	27.88	75.025			3525.41	62.12	34.66	75.025			3525.41	53.36	21.65	75.025
3527.34	79.09	27.89	75.0989			3527.34	62.41	34.67	75.0989			3527.34	53.58	21.68	75.0989
3529.27	79.24	27.88	75.1288			3529.27	62.71	34.67	75.1288			3529.27	53.81	21.7	75.1288
3531.2	79.39	27.87	75.1489			3531.2	63.03	34.65	75.1489			3531.2	54.06	21.71	75.1489
3533.13	79.57	27.86	75.2038			3533.13	63.36	34.64	75.2038			3533.13	54.34	21.73	75.2038
3535.05	79.75	27.84	75.2897			3535.05	63.7	34.62	75.2897			3535.05	54.62	21.75	75.2897
3536.98	79.93	27.81	75.3924			3536.98	64.04	34.59	75.3924			3536.98	54.9	21.76	75.3924
3538.91	80.11	27.78	75.5286			3538.91	64.39	34.56	75.5286			3538.91	55.2	21.76	75.5286
3540.84	80.29	27.72	75.6907			3540.84	64.71	34.5	75.6907			3540.84	55.48	21.74	75.6907
3542.77	80.46	27.63	75.8516			3542.77	65.02	34.43	75.8516			3542.77	55.74	21.69	75.8516
3544.7	80.62	27.51	75.9686			3544.7	65.31	34.33	75.9686			3544.7	56	21.62	75.9686
3546.63	80.75	27.37	76.0439			3546.63	65.59	34.21	76.0439			3546.63	56.24	21.54	76.0439
3548.55	80.88	27.21	76.0989			3548.55	65.88	34.07	76.0989			3548.55	56.5	21.43	76.0989
3550.48	81.05	27.04	76.1253			3550.48	66.2	33.92	76.1253			3550.48	56.77	21.32	76.1253
3552.41	81.18	26.85	76.1333			3552.41	66.5	33.73	76.1333			3552.41	57.04	21.2	76.1333
3554.34	81.28	26.61	76.2502			3554.34	66.77	33.51	76.2502			3554.34	57.31	21.03	76.2502
3556.27	81.38	26.33	76.4314			3556.27	67.03	33.26	76.4314			3556.27	57.57	20.83	76.4314
3558.2	81.52	26.04	76.6128			3558.2	67.33	32.99	76.6128			3558.2	57.84	20.62	76.6128
3560.13	81.69	25.71	76.7762			3560.13	67.64	32.69	76.7762			3560.13	58.14	20.39	76.7762
3562.05	81.86	25.34	76.895			3562.05	67.95	32.34	76.895			3562.05	58.42	20.12	76.895
3563.98	82.01	24.91	76.9552			3563.98	68.24	31.94	76.9552			3563.98	58.7	19.81	76.9552
3565.91	82.17	24.44	76.9841			3565.91	68.54	31.5	76.9841			3565.91	58.99	19.46	76.9841
3567.84	82.34	23.93	76.955			3567.84	68.86	31	76.955			3567.84	59.29	19.08	76.955
3569.77	82.52	23.37	76.8359			3569.77	69.19	30.46	76.8359			3569.77	59.6	18.66	76.8359
3571.7	82.7	22.79	76.6233			3571.7	69.53	29.88	76.6233			3571.7	59.95	18.23	76.6233
3573.63	82.88	22.22	76.4186			3573.63	69.92	29.29	76.4186			3573.63	60.34	17.81	76.4186
3575.55	83.1	21.63	76.2947			3575.55	70.31	28.69	76.2947			3575.55	60.75	17.38	76.2947
3577.48	83.3	21.02	76.1683			3577.48	70.67	28.06	76.1683			3577.48	61.15	16.92	76.1683
3579.41	83.46	20.38	76.0755			3579.41	71	27.4	76.0755			3579.41	61.56	16.45	76.0755
3581.34	83.62	19.75	76.1066			3581.34	71.32	26.73	76.1066			3581.34	61.97	15.97	76.1066
3583.27	83.79	19.07	76.1283			3583.27	71.61	26.02	76.1283			3583.27	62.36	15.45	76.1283
3585.2	83.94	18.35	76.0647			3585.2	71.89	25.24	76.0647			3585.2	62.75	14.89	76.0647
3587.13	84.07	17.6	75.9602			3587.13	72.17	24.41	75.9602			3587.13	63.16	14.3	75.9602
3589.05	84.21	16.79	75.8403			3589.05	72.44	23.53	75.8403			3589.05	63.58	13.67	75.8403
3590.98	84.35	15.92	75.6224			3590.98	72.71	22.57	75.6224			3590.98	64.02	12.99	75.6224
3592.91	84.47	15.02	75.2737			3592.91	72.97	21.55	75.2737			3592.91	64.48	12.28	75.2737
3594.84	84.59	14.09	74.8807			3594.84	73.26	20.5	74.8807			3594.84	64.97	11.53	74.8807
3596.77	84.71	13.1	74.4342			3596.77	73.54	19.37	74.4342			3596.77	65.48	10.73	74.4342
3598.7	84.82	12.11	73.9837			3598.7	73.81	18.2	73.9837			3598.7	66.03	9.92	73.9837
3600.63	84.93	11.21	73.723			3600.63	74.1	17.05	73.723			3600.63	66.61	9.2	73.723
3602.55	85.07	10.79	73.5232			3602.55	74.37	15.85	73.5232			3602.55	67.17	8.99	73.5232
3604.48	85.21	13.73	73.0878			3604.48	74.61	14.57	73.0878			3604.48	67.73	11.17	73.0878
3606.41	85.32	10.31	70.9984			3606.41	74.86	11.82	70.9984			3606.41	68.27	8.37	70.9984
3608.34	85.46	3.48	66.5242			3608.34	75.11	7.96	66.5242			3608.34	68.76	4.15	66.5242
3610.27	85.64	0.94	60.9648			3610.27	75.36	4.95	60.9648			3610.27	69.25	0.88	60.9648
3612.2	85.85	0.29	55.5949			3612.2	75.62	3.1	55.5949			3612.2	69.74	0.22	55.5949
3614.13	86.04	0.11	51.0605			3614.13	75.92	2.06	51.0605			3614.13	70.3	0.07	51.0605
3616.05	86.23	0.05	47.7079			3616.05	76.25	1.51	47.7079			3616.05	70.88	0.03	47.7079
3617.98	86.44	0.04	45.6217			3617.98	76.53	1.26	45.6217			3617.98	71.48	0.02	45.6217
3619.91	86.6	0.03	44.751			3619.91	76.82	1.21	44.751			3619.91	72.12	0.02	44.751
3621.84	86.78	0.04	45.1163			3621.84	77.13	1.32	45.1163			3621.84	72.82	0.02	45.1163
3623.77	86.96	0.08	46.686			3623.77	77.44	1.65	46.686			3623.77	73.56	0.03	46.686
3625.7	87.12	0.18	49.4831			3625.7	77.78	2.28	49.4831			3625.7	74.35	0.08	49.4831
3627.63	87.3	0.51	53.4335			3627.63	78.16	3.41	53.4335			3627.63	75.19	0.25	53.4335
3629.55	87.49	1.7	58.0676			3629.55	78.55	5.15	58.0676			3629.55	76.04	0.97	58.0676
3631.48	87.66	5.18	62.4128			3631.48	78.95	7.25	62.4128			3631.48	76.88	3.47	62.4128
3633.41	87.83	6.48	64.8436			3633.41	79.36	8.4	64.8436			3633.41	77.69	5.62	64.8436
3635.34	87.98	4.7	65.243			3635.34	79.74	8.18	65.243			3635.34	78.44	5.65	65.243
3637.27	88.13	3.65	64.7976			3637.27	80.1	7.52	64.7976			3637.27	79.16	3.21	64.7976
3639.2	88.31	2.98	63.7534			3639.2	80.43	6.63	63.7534			3639.2	79.85	2.7	63.7534
3641.13	88.4	2.32	62.1586			3641.13	80.71	5.63	62.1586			3641.13	80.51	2.16	62.1586
3643.05	88.49	1.75	60.3823			3643.05	80.97	4.68	60.3823			3643.05	81.11	1.67	60.3823
3644.98	88.59	1.35	58.6957			3644.98	81.17	3.95	58.6957			3644.98	81.63	1.32	58.6957
3646.91	88.68	1.1	57.1739			3646.91	81.4	3.44	57.1739			3646.91	82.16	1.1	57.1739
3648.84	88.81	0.97	55.9842			3648.84	81.68	3.15	55.9842			3648.84	82.7	0.99	55.9842
3650.77	88.95	0.92	55.1979			3650.77	81.99	3.02	55.1979			3650.77	83.27	0.95	55.1979
3652.7	89.11	0.94	54.7716			3652.7	82.34	3.04	54.7716			3652.7	83.87	0.96	54.7716
3654.63	89.24	1.01	54.5873			3654.63	82.72	3.16	54.5873			3654.63	84.48	1.03	54.5873
3656.55	89.4	1.11	54.6339			3656.55	83.13	3.33	54.6339			3656.55	85.12	1.12	54.6339
3658.48	89.6	1.22	54.9008			3658.48	83.49	3.54	54.9008			3658.48	85.72	1.22	54.9008
3660.41	89.73	1.36	55.3514			3660.41	83.8	3.77	55.3514			3660.41	86.29	1.34	55.3514
3662.34	89.81	1.47	56.1092			3662.34	84.07	3.99	56.1092			3662.34	86.8	1.43	56.1092
3664.27	89.87	1.54	57.0157			3664.27	84.23	4.17	57.0157			3664.27	87.22	1.5	57.0157
3666.2	89.95	1.59	57.7923			3666.2	84.33	4.28	57.7923			3666.2	87.6	1.53	57.7923
3668.13	90.01	1.59	58.3577			3668.13	84.43	4.3	58.3577			3668.13	87.95	1.52	58.3577
3670.05	90.11	1.59	58.7536			3670.05	84.56	4.23	58.7536			3670.05	88.29	1.49	58.7536
3671.98	90.24	2.22	58.8871			3671.98	84.7	4.09	58.8871			3671.98	88.6	1.58	58.8871
3673.91	90.35	1.99	58.6462			3673.91	84.88	3.88	58.6462			3673.91	88.92	1.94	58.6462
3675.84	90.48	1.23	57.9689			3675.84	85.12	3.7	57.9689			3675.84	89.25	1.56	57.9689
3677.77	90.61	0.56	56.5051			3677.77	85.35	3.44	56.5051			3677.77	89.56	0.89	56.5051
3679.7	90.73	0.2	53.8766			3679.7	85.56	2.77	53.8766			3679.7	89.83	0.38	53.8766
3681.63	90.81	0.06	50.1457			3681.63	85.75	1.99	50.1457			3681.63	90.07	0.13	50.1457
3683.55	90.93	0.02	45.7634			3683.55	85.96	1.26	45.7634			3683.55	90.24	0.04	45.7634
3685.48	91.08	0	41.3255			3685.48	86.1	0.72	41.3255			3685.48	90.3	0.01	41.3255
3687.41	91.12	0	37.308			3687.41	86.23	0.4	37.308			3687.41	90.32	0	37.308
3689.34	91.16	0	34.243			3689.34	86.38	0.24	34.243			3689.34	90.29	0	34.243
3691.27	91.22	0	32.2923			3691.27	86.45	0.16	32.2923			3691.27	90.27	0	32.2923
3693.2	91.33	0	31.4549			3693.2	86.54	0.13	31.4549			3693.2	90.34	0	31.4549
3695.13	91.51	0	31.7076			3695.13	86.69	0.13	31.7076			3695.13	90.51	0	31.7076
3697.05	91.67	0	33.0548			3697.05	86.86	0.16	33.0548			3697.05	90.77	0	33.0548
3698.98	91.83	0	35.5406			3698.98	87.03	0.23	35.5406			3698.98	91.08	0	35.5406
3700.91	91.98	0	39.2038			3700.91	87.19	0.38	39.2038			3700.91	91.45	0	39.2038
3702.84	92.16	0.01	43.9142			3702.84	87.36	0.72	43.9142			3702.84	91.88	0.02	43.9142
3704.77	92.34	0.06	49.2268			3704.77	87.52	1.4	49.2268			3704.77	92.33	0.07	49.2268
3706.7	92.5	0.23	54.6234			3706.7	87.68	2.5	54.6234			3706.7	92.79	0.28	54.6234
3708.63	92.63	0.82	59.677			3708.63	87.86	4.16	59.677			3708.63	93.2	0.95	59.677
3710.55	92.75	2.49	64.0795			3710.55	88.03	6.14	64.0795			3710.55	93.55	2.7	64.0795
3712.48	92.83	5.7	67.7601			3712.48	88.18	8.07	67.7601			3712.48	93.84	5.8	67.7601
3714.41	92.91	9.02	70.7542			3714.41	88.32	9.99	70.7542			3714.41	94.07	8.59	70.7542
3716.34	93	8.99	73.2725			3716.34	88.44	12	73.2725			3716.34	94.28	7.99	73.2725
3718.27	93.07	9.59	75.413			3718.27	88.58	14.22	75.413			3718.27	94.49	9.34	75.413
3720.2	93.11	11.52	77.2218			3720.2	88.7	16.51	77.2218			3720.2	94.68	11.23	77.2218
3722.13	93.07	13.55	78.8793			3722.13	88.8	18.79	78.8793			3722.13	94.81	13.2	78.8793
3724.05	93.01	15.49	80.4363			3724.05	88.84	21	80.4363			3724.05	94.89	15.11	80.4363
3725.98	92.97	17.43	81.891			3725.98	88.84	23.17	81.891			3725.98	94.94	17	81.891
3727.91	92.99	19.42	83.1414			3727.91	88.83	25.3	83.1414			3727.91	94.99	18.93	83.1414
3729.84	92.98	21.38	84.1514			3729.84	88.9	27.34	84.1514			3729.84	95.1	20.83	84.1514
3731.77	93.03	23.25	85.0677			3731.77	89.04	29.29	85.0677			3731.77	95.19	22.65	85.0677
3733.7	93.08	25.08	85.8839			3733.7	89.08	31.18	85.8839			3733.7	95.24	24.43	85.8839
3735.63	93.13	26.85	86.5943			3735.63	89.11	32.99	86.5943			3735.63	95.27	26.15	86.5943
3737.55	93.17	28.58	87.3724			3737.55	89.12	34.73	87.3724			3737.55	95.3	27.82	87.3724
3739.48	93.24	30.25	88.2163			3739.48	89.08	36.4	88.2163			3739.48	95.31	29.43	88.2163
3741.41	93.36	31.91	88.9192			3741.41	89.01	38.06	88.9192			3741.41	95.32	31.05	88.9192
3743.34	93.46	33.55	89.3363			3743.34	88.94	39.67	89.3363			3743.34	95.35	32.65	89.3363
3745.27	93.54	35.15	89.6551			3745.27	88.93	41.2	89.6551			3745.27	95.39	34.21	89.6551
3747.2	93.61	36.69	90.0568			3747.2	88.93	42.66	90.0568			3747.2	95.39	35.71	90.0568
3749.13	93.68	38.19	90.4709			3749.13	88.91	44.1	90.4709			3749.13	95.39	37.18	90.4709
3751.05	93.77	39.68	90.7219			3751.05	88.92	45.52	90.7219			3751.05	95.41	38.65	90.7219
3752.98	93.9	41.19	90.8048			3752.98	89	46.93	90.8048			3752.98	95.47	40.13	90.8048
3754.91	94.02	42.7	90.777			3754.91	89.12	48.31	90.777			3754.91	95.56	41.61	90.777
3756.84	94.1	44.16	90.805			3756.84	89.31	49.62	90.805			3756.84	95.67	43.05	90.805
3758.77	94.24	45.54	90.9151			3758.77	89.47	50.86	90.9151			3758.77	95.74	44.41	90.9151
3760.7	94.33	46.88	90.9642			3760.7	89.54	52.09	90.9642			3760.7	95.79	45.74	90.9642
3762.62	94.38	48.16	91.0052			3762.62	89.65	53.24	91.0052			3762.62	95.84	47.01	91.0052
3764.55	94.39	49.4	91.1621			3764.55	89.74	54.35	91.1621			3764.55	95.89	48.22	91.1621
3766.48	94.42	50.58	91.4148			3766.48	89.79	55.42	91.4148			3766.48	95.91	49.36	91.4148
3768.41	94.45	51.71	91.5726			3768.41	89.8	56.47	91.5726			3768.41	95.91	50.49	91.5726
3770.34	94.44	52.79	91.6625			3770.34	89.82	57.47	91.6625			3770.34	95.92	51.58	91.6625
3772.27	94.44	53.83	91.8496			3772.27	89.86	58.44	91.8496			3772.27	95.92	52.64	91.8496
3774.2	94.46	54.84	92.0659			3774.2	89.88	59.39	92.0659			3774.2	95.92	53.66	92.0659
3776.12	94.49	55.84	92.1772			3776.12	89.89	60.32	92.1772			3776.12	95.92	54.67	92.1772
3778.05	94.5	56.82	92.224			3778.05	89.94	61.22	92.224			3778.05	95.94	55.65	92.224
3779.98	94.55	57.76	92.2528			3779.98	89.98	62.1	92.2528			3779.98	95.95	56.62	92.2528
3781.91	94.55	58.7	92.2758			3781.91	90.03	62.94	92.2758			3781.91	95.98	57.56	92.2758
3783.84	94.61	59.62	92.4101			3783.84	90.1	63.77	92.4101			3783.84	96.01	58.48	92.4101
3785.77	94.65	60.49	92.4894			3785.77	90.1	64.58	92.4894			3785.77	96.03	59.37	92.4894
3787.7	94.65	61.38	92.6056			3787.7	90.15	65.37	92.6056			3787.7	96.07	60.24	92.6056
3789.62	94.69	62.22	92.8489			3789.62	90.18	66.14	92.8489			3789.62	96.07	61.07	92.8489
3791.55	94.67	63.01	93.1172			3791.55	90.14	66.89	93.1172			3791.55	96.05	61.86	93.1172
3793.48	94.65	63.78	93.5083			3793.48	90.13	67.63	93.5083			3793.48	96.02	62.64	93.5083
3795.41	94.66	64.51	93.8876			3795.41	90.08	68.36	93.8876			3795.41	95.97	63.4	93.8876
3797.34	94.64	65.23	94.1861			3797.34	90.03	69.06	94.1861			3797.34	95.94	64.14	94.1861
3799.27	94.66	65.94	94.3844			3799.27	90	69.76	94.3844			3799.27	95.91	64.87	94.3844
3801.2	94.64	66.67	94.4106			3801.2	90	70.42	94.4106			3801.2	95.93	65.61	94.4106
3803.12	94.67	67.41	94.4568			3803.12	90.07	71.08	94.4568			3803.12	95.95	66.35	94.4568
3805.05	94.7	68.1	94.412			3805.05	90.09	71.71	94.412			3805.05	95.97	67.06	94.412
3806.98	94.69	68.8	94.3445			3806.98	90.12	72.31	94.3445			3806.98	96.01	67.76	94.3445
3808.91	94.7	69.47	94.4581			3808.91	90.18	72.9	94.4581			3808.91	96.05	68.44	94.4581
3810.84	94.71	70.1	94.605			3810.84	90.18	73.49	94.605			3810.84	96.06	69.08	94.605
3812.77	94.69	70.69	94.7175			3812.77	90.16	74.04	94.7175			3812.77	96.07	69.69	94.7175
3814.7	94.68	71.29	94.9136			3814.7	90.17	74.58	94.9136			3814.7	96.09	70.28	94.9136
3816.62	94.69	71.82	95.1056			3816.62	90.14	75.1	95.1056			3816.62	96.06	70.83	95.1056
3818.55	94.67	72.34	95.2061			3818.55	90.12	75.61	95.2061			3818.55	96.05	71.38	95.2061
3820.48	94.69	72.88	95.2973			3820.48	90.14	76.1	95.2973			3820.48	96.06	71.92	95.2973
3822.41	94.73	73.4	95.3347			3822.41	90.15	76.59	95.3347			3822.41	96.07	72.47	95.3347
3824.34	94.74	73.93	95.3389			3824.34	90.2	77.05	95.3389			3824.34	96.1	73.01	95.3389
3826.27	94.76	74.46	95.3426			3826.27	90.26	77.5	95.3426			3826.27	96.11	73.54	95.3426
3828.2	94.76	74.96	95.3859			3828.2	90.29	77.92	95.3859			3828.2	96.11	74.02	95.3859
3830.12	94.78	75.44	95.5607			3830.12	90.31	78.35	95.5607			3830.12	96.1	74.5	95.5607
3832.05	94.8	75.88	95.6769			3832.05	90.28	78.78	95.6769			3832.05	96.09	74.95	95.6769
3833.98	94.81	76.35	95.8004			3833.98	90.3	79.21	95.8004			3833.98	96.11	75.42	95.8004
3835.91	94.89	76.78	95.9099			3835.91	90.32	79.64	95.9099			3835.91	96.1	75.89	95.9099
3837.84	94.92	77.2	95.7896			3837.84	90.3	80.04	95.7896			3837.84	96.1	76.34	95.7896
3839.77	94.93	77.67	95.8499			3839.77	90.39	80.41	95.8499			3839.77	96.13	76.79	95.8499
3841.7	94.93	78.09	96.0696			3841.7	90.42	80.79	96.0696			3841.7	96.11	77.22	96.0696
3843.62	94.9	78.46	96.1976			3843.62	90.39	81.16	96.1976			3843.62	96.08	77.62	96.1976
3845.55	94.91	78.84	96.2482			3845.55	90.37	81.53	96.2482			3845.55	96.07	78.02	96.2482
3847.48	94.9	79.21	96.1697			3847.48	90.36	81.87	96.1697			3847.48	96.07	78.43	96.1697
3849.41	94.87	79.61	96.1			3849.41	90.38	82.19	96.1			3849.41	96.09	78.84	96.1
3851.34	94.84	80	96.1908			3851.34	90.42	82.51	96.1908			3851.34	96.08	79.21	96.1908
3853.27	94.86	80.34	96.324			3853.27	90.39	82.84	96.324			3853.27	96.03	79.57	96.324
3855.2	94.84	80.66	96.3856			3855.2	90.34	83.14	96.3856			3855.2	95.99	79.89	96.3856
3857.12	94.85	81.01	96.4999			3857.12	90.34	83.46	96.4999			3857.12	95.98	80.24	96.4999
3859.05	94.87	81.36	96.4928			3859.05	90.32	83.78	96.4928			3859.05	95.99	80.61	96.4928
3860.98	94.92	81.74	96.4041			3860.98	90.34	84.11	96.4041			3860.98	96.02	80.99	96.4041
3862.91	95.01	82.1	96.2412			3862.91	90.37	84.43	96.2412			3862.91	96.04	81.37	96.2412
3864.84	95.03	82.47	96.053			3864.84	90.42	84.72	96.053			3864.84	96.07	81.73	96.053
3866.77	95.02	82.86	96.1784			3866.77	90.53	85	96.1784			3866.77	96.1	82.08	96.1784
3868.7	95.04	83.16	96.375			3868.7	90.52	85.3	96.375			3868.7	96.05	82.39	96.375
3870.62	95.01	83.41	96.3788			3870.62	90.47	85.59	96.3788			3870.62	96.02	82.69	96.3788
3872.55	95.01	83.72	96.377			3872.55	90.52	85.87	96.377			3872.55	96.02	83.01	96.377
3874.48	95.03	84.02	96.298			3874.48	90.56	86.14	96.298			3874.48	96.02	83.33	96.298
3876.41	95.02	84.32	96.1989			3876.41	90.6	86.4	96.1989			3876.41	96.01	83.64	96.1989
3878.34	95.03	84.63	96.1953			3878.34	90.67	86.66	96.1953			3878.34	95.99	83.94	96.1953
3880.27	95.07	84.91	96.1935			3880.27	90.7	86.93	96.1935			3880.27	95.96	84.26	96.1935
3882.2	95.07	85.2	96.1629			3882.2	90.74	87.19	96.1629			3882.2	95.93	84.57	96.1629
3884.12	95.09	85.53	96.1677			3884.12	90.79	87.46	96.1677			3884.12	95.92	84.91	96.1677
3886.05	95.09	85.84	96.1231			3886.05	90.81	87.71	96.1231			3886.05	95.92	85.25	96.1231
3887.98	95.12	86.17	96.1716			3887.98	90.84	87.98	96.1716			3887.98	95.9	85.57	96.1716
3889.91	95.13	86.47	96.2153			3889.91	90.83	88.24	96.2153			3889.91	95.87	85.87	96.2153
3891.84	95.11	86.77	96.2887			3891.84	90.81	88.49	96.2887			3891.84	95.83	86.17	96.2887
3893.77	95.1	87.06	96.4646			3893.77	90.79	88.75	96.4646			3893.77	95.79	86.46	96.4646
3895.7	95.11	87.34	96.6078			3895.7	90.74	89.04	96.6078			3895.7	95.73	86.77	96.6078
3897.62	95.08	87.63	96.651			3897.62	90.7	89.32	96.651			3897.62	95.69	87.07	96.651
3899.55	95.11	87.95	96.6893			3899.55	90.72	89.61	96.6893			3899.55	95.66	87.39	96.6893
3901.48	95.12	88.24	96.5933			3901.48	90.69	89.87	96.5933			3901.48	95.61	87.7	96.5933
3903.41	95.09	88.55	96.4628			3903.41	90.71	90.12	96.4628			3903.41	95.58	88.01	96.4628
3905.34	95.1	88.88	96.3985			3905.34	90.77	90.38	96.3985			3905.34	95.55	88.34	96.3985
3907.27	95.14	89.18	96.3127			3907.27	90.82	90.64	96.3127			3907.27	95.53	88.67	96.3127
3909.2	95.17	89.48	96.1214			3909.2	90.87	90.89	96.1214			3909.2	95.51	89	96.1214
3911.12	95.19	89.81	95.9349			3911.12	90.95	91.12	95.9349			3911.12	95.52	89.33	95.9349
3913.05	95.23	90.11	95.8758			3913.05	91.05	91.34	95.8758			3913.05	95.51	89.62	95.8758
3914.98	95.24	90.37	95.9047			3914.98	91.08	91.55	95.9047			3914.98	95.46	89.88	95.9047
3916.91	95.22	90.6	95.9991			3916.91	91.1	91.73	95.9991			3916.91	95.41	90.09	95.9991
3918.84	95.22	90.79	96.1971			3918.84	91.1	91.92	96.1971			3918.84	95.34	90.3	96.1971
3920.77	95.25	90.96	96.3745			3920.77	91.09	92.13	96.3745			3920.77	95.26	90.49	96.3745
3922.7	95.27	91.16	96.4464			3922.7	91.09	92.34	96.4464			3922.7	95.2	90.7	96.4464
3924.62	95.32	91.36	96.431			3924.62	91.11	92.55	96.431			3924.62	95.14	90.92	96.431
3926.55	95.35	91.58	96.358			3926.55	91.14	92.75	96.358			3926.55	95.08	91.15	96.358
3928.48	95.37	91.8	96.2827			3928.48	91.18	92.95	96.2827			3928.48	95.02	91.39	96.2827
3930.41	95.41	92.05	96.2909			3930.41	91.24	93.15	96.2909			3930.41	94.97	91.65	96.2909
3932.34	95.44	92.29	96.3005			3932.34	91.27	93.36	96.3005			3932.34	94.9	91.9	96.3005
3934.27	95.46	92.53	96.2855			3934.27	91.28	93.57	96.2855			3934.27	94.83	92.16	96.2855
3936.2	95.46	92.79	96.2795			3936.2	91.29	93.78	96.2795			3936.2	94.77	92.42	96.2795
3938.12	95.45	93.05	96.3178			3938.12	91.32	94	96.3178			3938.12	94.71	92.68	96.3178
3940.05	95.46	93.3	96.3467			3940.05	91.32	94.21	96.3467			3940.05	94.64	92.93	96.3467
3941.98	95.44	93.54	96.3407			3941.98	91.33	94.4	96.3407			3941.98	94.57	93.17	96.3407
3943.91	95.45	93.77	96.365			3943.91	91.35	94.58	96.365			3943.91	94.51	93.41	96.365
3945.84	95.47	94	96.4311			3945.84	91.38	94.77	96.4311			3945.84	94.44	93.64	96.4311
3947.77	95.5	94.23	96.4762			3947.77	91.39	94.96	96.4762			3947.77	94.37	93.87	96.4762
3949.7	95.53	94.46	96.4721			3949.7	91.42	95.16	96.4721			3949.7	94.31	94.12	96.4721
3951.62	95.57	94.69	96.4293			3951.62	91.46	95.35	96.4293			3951.62	94.26	94.36	96.4293
3953.55	95.59	94.92	96.368			3953.55	91.49	95.55	96.368			3953.55	94.21	94.62	96.368
3955.48	95.62	95.16	96.3294			3955.48	91.53	95.74	96.3294			3955.48	94.17	94.87	96.3294
3957.41	95.65	95.4	96.3179			3957.41	91.57	95.94	96.3179			3957.41	94.12	95.12	96.3179
3959.34	95.65	95.62	96.2917			3959.34	91.59	96.13	96.2917			3959.34	94.06	95.36	96.2917
3961.27	95.65	95.85	96.304			3961.27	91.61	96.32	96.304			3961.27	94	95.6	96.304
3963.2	95.65	96.06	96.3597			3963.2	91.62	96.52	96.3597			3963.2	93.94	95.83	96.3597
3965.12	95.65	96.27	96.4028			3965.12	91.63	96.72	96.4028			3965.12	93.87	96.06	96.4028
3967.05	95.65	96.47	96.4148			3967.05	91.65	96.9	96.4148			3967.05	93.81	96.28	96.4148
3968.98	95.65	96.68	96.4187			3968.98	91.67	97.08	96.4187			3968.98	93.74	96.49	96.4187
3970.91	95.67	96.88	96.4259			3970.91	91.69	97.26	96.4259			3970.91	93.68	96.7	96.4259
3972.84	95.69	97.1	96.4364			3972.84	91.72	97.46	96.4364			3972.84	93.62	96.91	96.4364
3974.77	95.7	97.31	96.4461			3974.77	91.75	97.66	96.4461			3974.77	93.56	97.13	96.4461
3976.7	95.72	97.53	96.4617			3976.7	91.78	97.85	96.4617			3976.7	93.51	97.34	96.4617
3978.62	95.74	97.73	96.4676			3978.62	91.82	98.03	96.4676			3978.62	93.45	97.56	96.4676
3980.55	95.75	97.94	96.4724			3980.55	91.84	98.22	96.4724			3980.55	93.4	97.79	96.4724
3982.48	95.76	98.16	96.4835			3982.48	91.86	98.4	96.4835			3982.48	93.36	98.01	96.4835
3984.41	95.77	98.37	96.5059			3984.41	91.89	98.58	96.5059			3984.41	93.31	98.23	96.5059
3986.34	95.79	98.58	96.5357			3986.34	91.91	98.75	96.5357			3986.34	93.27	98.46	96.5357
3988.27	95.8	98.78	96.5963			3988.27	91.93	98.94	96.5963			3988.27	93.23	98.68	96.5963
3990.2	95.81	98.98	96.6318			3990.2	91.95	99.1	96.6318			3990.2	93.19	98.91	96.6318
3992.12	95.82	99.18	96.6563			3992.12	91.97	99.26	96.6563			3992.12	93.16	99.14	96.6563
3994.05	95.85	99.4	96.6654			3994.05	92.01	99.46	96.6654			3994.05	93.15	99.38	96.6654
3995.98	95.83	99.6	96.6396			3995.98	92.07	99.65	96.6396			3995.98	93.13	99.62	96.6396
3997.91	95.75	99.8	96.6017			3997.91	92.12	99.83	96.6017			3997.91	93.12	99.82	96.6017
3999.84	95.66	100	96.5821			3999.84	92.16	100	96.5821			3999.84	93.1	100	96.5821
												--	--	--
