# Supplementary material for: Study on the aggregation behavior of kaolinite particles in the presence of cationic, anionic and non-ionic surfactants
Source: PLoS One. 2018 Sep 13;13(9):e0204037. doi: 10.1371/journal.pone.0204037 (PMC6136786; doi:10.1371/journal.pone.0204037)
Supplement: S7 Table — (XLSX) [file pone.0204037.s008.xlsx]

## Sheet: Sheet1
Kaolinite+DDA							Kaolinite+OA
	Adsorption capacity 10-7mol/m2							Adsorption capacity 10-7mol/m2
Surfactant concentration（10-3 mol/dm3）	1#	2#	3#	Mean values	Standard deviation		Surfactant concentration（10-3 mol/dm3）	1#	2#	3#	Mean values	Standard deviation
0.08	0.0008	0.0002	0.001	0.000666667	0.000339935		0.08	0	0.0006	0.0004	0.000333333	0.000249444
0.16	0.0333	0.0124	0.0534	0.0330333	0.0167392		0.16	0.0706	0.05987	0.08121	0.07056	0.00871206
0.32	0.0667	0.0347	0.0879	0.0631	0.0218675		0.32	0.1341	0.1021	0.1634	0.1332	0.0250337
0.64	0.675	0.6542	0.7104	0.679867	0.0232002		0.64	0.3961	0.3564	0.4251	0.392533	0.0281598
1.28	1.475	1.5241	1.4321	1.47707	0.0375873		1.28	0.8034	0.7741	0.8424	0.806633	0.0279769
1.8	1.6	1.5684	1.6434	1.60393	0.0307447		1.8	1	1.0434	0.9541	0.999167	0.0364613
Kaolinite+Tween80
	Adsorption capacity 10-7mol/m2
Surfactant concentration（10-3 mol/dm3）	1#	2#	3#	Mean values	Standard deviation
0.08	0.09987	0.06874	0.082	0.0835367	0.0127551
0.16	0.1721	0.1524	0.1678	0.1641	0.00845734
0.32	0.1657	0.1874	0.1725	0.1752	0.00906238
0.64	0.6214	0.7024	0.6568	0.6602	0.0331554
1.28	0.6987	0.6241	0.6608	0.6612	0.0304566
1.8	0.9234	0.8642	0.9	0.895867	0.0243444
