# Supplementary material for: Study on the aggregation behavior of kaolinite particles in the presence of cationic, anionic and non-ionic surfactants
Source: PLoS One. 2018 Sep 13;13(9):e0204037. doi: 10.1371/journal.pone.0204037 (PMC6136786; doi:10.1371/journal.pone.0204037)
Supplement: S8 Table — (XLSX) [file pone.0204037.s009.xlsx]

## Sheet: Sheet1
Kaolinite+DDA							Kaolinite+OA
	ζ(mv)							ζ(mv)
Surfactant concentration（10-4 mol/dm3）	1#	2#	3#	Mean values	Standard deviation		Surfactant concentration（10-4 mol/dm3）	1#	2#	3#	Mean values	Standard deviation
0.8	-3.8	-1.8	-5.7	-3.76667	1.59234		0.8	-2.8	-4.5	-6.5	-4.6	1.51217
1.6	-6.4	-4.1	-8.9	-6.46667	1.96016		1.6	-6.9	-8.6	-10.4	-8.63333	1.42906
3.2	-8.8	-6.8	-10.8	-8.8	1.63299		3.2	-10.4	-11.8	-13.1	-11.7667	1.10252
6.4	3.2	1.3	5.4	3.3	1.67531		6.4	-19.4	-20.7	-22.2	-20.7667	1.14407
12.8	3.8	1.9	6.1	3.93333	1.71723		12.8	-23.1	-25	-27	-25.0333	1.59234
Kaolinite+Tween80
	ζ(mv)
Surfactant concentration（10-4 mol/dm3）	1#	2#	3#	Mean values	Standard deviation
0.8	-6.2	-9.7	-8	-7.96667	1.42906
1.6	-11	-13.9	-12.3	-12.4	1.18603
3.2	-38.4	-42.4	-40.2	-40.3333	1.63571
6.4	-49.6	-52.5	-50.9	-51	1.18603
12.8	-58.3	-61.1	-59.7	-59.7	1.1431
